# Supplementary material for: Phenotypic Screens Identify Genetic Factors Associated with Gametocyte Development in the Human Malaria Parasite Plasmodium falciparum
Source: Microbiol Spectr. 2023 May 8;11(3):e04164-22. doi: 10.1128/spectrum.04164-22 (PMC10269797; doi:10.1128/spectrum.04164-22)
Supplement: Supplemental file 1 — Data Set S1. Download spectrum.04164-22-s0002.xlsx, XLSX file, 0.06 MB [file spectrum.04164-22-s0002.xlsx]

## Sheet: Gametocyte Score (Fig. 1B) 
Dataset 1. Forward genetic gametocyte screen using a pooled piggyBac mutant library of 128 mutants
pB_ID	GENE_ID	Gametocyte Phenotype	Product Description	Gene Type	piggyBac Insertion	Insertion Type	piggyBac Insertion Location	Genomic Location (Gene)		Fold Change _biorep 1	Fold Change _biorep 2	Fold Change _biorep 3	Gametocyte Phenotype Score (median)	Log (Gametocyte Phenotype Score)
PB34	PF3D7_1143500	Hypo-producer	conserved Plasmodium protein, unknown function	protein coding gene	0	exon	PfNF54_11_m1::1739772	Pf3D7_11_v3:1,736,787..1,740,230(-)		0.388228	0.219748	0.147771	0.219748	-0.66
PB1	PF3D7_0811300	Hypo-producer	CCR4-associated factor 1	protein coding gene	0	exon	PfNF54_08_m1::568855	Pf3D7_08_v3:565,878..573,416(+)		0.326421	0.230303	0.290374	0.290374	-0.54
PB8	PF3D7_0203000	Hypo-producer	repetitive organellar protein, putative	protein coding gene	0	exon	PfNF54_02_m1::142289	Pf3D7_02_v3:141,269..148,515(-)		0.3094	0.326877	0.884844	0.326877	-0.49
PBA9	PF3D7_1118100	Hypo-producer	AP-1 complex subunit sigma, putative	protein coding gene	1229	intergenic	PfNF54_11_m1::686002	Pf3D7_11_v3:686,272..688,530(+)		0.399831	0.336806	0.449466	0.399831	-0.4
PB109	PF3D7_1452500	Hypo-producer	syntaxin-6, putative	protein coding gene	1010	intergenic	PfNF54_14_m1::2154633	Pf3D7_14_v3:2,151,389..2,154,604(-)		0.399827	0.466748	0.403951	0.403951	-0.4
PB80	PF3D7_1013600	Hypo-producer	conserved Plasmodium protein, unknown function	protein coding gene	765	intergenic	PfNF54_10_m1::532345	Pf3D7_10_v3:532,203..540,273(+)		0.43593	0.470249	0.309063	0.43593	-0.37
PB21	PF3D7_1136000	Hypo-producer	conserved Plasmodium protein, unknown function	protein coding gene	0	exon	PfNF54_11_m1::1404540	Pf3D7_11_v3:1,403,727..1,414,748(+)		0.460104	0.391092	0.554576	0.460104	-0.34
PB52	PF3D7_1136600	Hypo-producer	conserved Plasmodium protein, unknown function	protein coding gene	171	3UTRup	PfNF54_11_m1::1445642	Pf3D7_11_v3:1,440,742..1,445,784(+)		0.461462	0.452954	0.565719	0.461462	-0.34
PB23	PF3D7_0830900	Hypo-producer	Plasmodium exported protein, unknown function	protein coding gene	0	exon	PfNF54_08_m1::1318070	Pf3D7_08_v3:1,317,009..1,318,914(-)		0.420989	0.484627	0.468249	0.468249	-0.33
PB69.1	PF3D7_0524400	Hypo-producer	ribosome-interacting GTPase 1, putative	protein coding gene	523	intergenic	PfNF54_05_m1::1012936	Pf3D7_05_v3:1,013,254..1,015,395(-)		0.276807	0.473102	2.1076	0.473102	-0.33
PB11	PF3D7_0416500	Hypo-producer	repressor of RNA polymerase III transcription MAF1	protein coding gene	52	5UTRup	PfNF54_04_m1::724234	Pf3D7_04_v3:722,433..724,446(-)		0.492619	0.42279	0.533586	0.492619	-0.31
PB97	PF3D7_0405400	Hypo-producer	pre-mRNA-processing-splicing factor 8, putative	protein coding gene	874	intergenic	PfNF54_04_m1::290343	Pf3D7_04_v3:290,361..301,167(+)		0.424295	0.493879	0.752565	0.493879	-0.31
PB57	PF3D7_1126200	Hypo-producer	40S ribosomal protein S18, putative	protein coding gene	588	intergenic	PfNF54_11_m1::1023203	Pf3D7_11_v3:1,023,770..1,025,989(-)		0.41011	0.746327	0.498818	0.498818	-0.31
PB29	PF3D7_1441800	Hypo-producer	vacuolar protein sorting-associated protein 60, putative	protein coding gene	0	exon	PfNF54_14_m1::1703121	Pf3D7_14_v3:1,702,306..1,704,179(-)		0.504474	0.4746	0.575047	0.504474	-0.3
PB113	PF3D7_0731600	Hypo-producer	acyl-CoA synthetase	protein coding gene	2079	intergenic	PfNF54_07_m1::1366070	Pf3D7_07_v3:1,366,407..1,370,816(+)		0.505522	0.901953	0.415603	0.505522	-0.3
PB112	PF3D7_0731000	Hypo-producer	non-coding RNA	ncRNA gene	2017	intergenic	PfNF54_07_m1::1336930	Pf3D7_07_v3:1,333,175..1,334,938(-)		0.472727	0.507594	0.551548	0.507594	-0.3
PB61	PF3D7_1342900	Hypo-producer	AP2 domain transcription factor AP2-HS	protein coding gene	962	intergenic	PfNF54_13_m1::1694959	Pf3D7_13_v3:1,682,054..1,694,167(-)		0.385438	0.938694	0.508855	0.508855	-0.3
PB105	PF3D7_1333400	Hypo-producer	AMMECR1 domain-containing protein, putative	protein coding gene	483	5UTRup	PfNF54_13_m1::1369625	Pf3D7_13_v3:1,369,452..1,370,905(+)		0.376645	0.639695	0.544049	0.544049	-0.27
PB7	PF3D7_0211100	Hypo-producer	conserved Plasmodium protein, unknown function	protein coding gene	0	exon	PfNF54_02_m1::451759	Pf3D7_02_v3:451,526..455,367(+)		0.545095	0.370261	0.597985	0.545095	-0.27
PB76	PF3D7_1433400	Hypo-producer	PHD finger protein PHD2, putative	protein coding gene	1291	intergenic	PfNF54_14_m1::1330867	Pf3D7_14_v3:1,311,928..1,330,437(-)		0.507223	0.556519	0.655089	0.556519	-0.26
PB45	PF3D7_1227000	Hypo-producer	conserved Plasmodium protein, unknown function	protein coding gene	149	3UTRup	PfNF54_12_m1::1092023	Pf3D7_12_v3:1,091,142..1,092,853(-)		0.513854	0.558097	1.32415	0.558097	-0.26
PB38	PF3D7_1035700	Hypo-producer	duffy binding-like merozoite surface protein	protein coding gene	2140	intergenic	PfNF54_10_m1::1417438	Pf3D7_10_v3:1,412,641..1,416,363(+)		0.569493	0.620577	0.565011	0.569493	-0.25
PB66	PF3D7_0614500	Hypo-producer	60S ribosomal protein L19	protein coding gene	598	intergenic	PfNF54_06_m1::607866	Pf3D7_06_v3:605,437..608,581(-)		0.413484	0.83537	0.591613	0.591613	-0.23
PB108	PF3D7_1252300	Hypo-producer	conserved Plasmodium protein, unknown function	protein coding gene	2390	intergenic	PfNF54_12_m1::2131213	Pf3D7_12_v3:2,127,090..2,130,230(-)		0.491101	1.06075	0.591802	0.591802	-0.23
PB43	PF3D7_0206100	Hypo-producer	cysteine desulfuration protein SufE	protein coding gene	293	3UTRup	PfNF54_02_m1::246992	Pf3D7_02_v3:244,645..248,513(+)		0.401431	0.626042	0.59713	0.59713	-0.23
PB121	PF3D7_0523200	Hypo-producer	heptatricopeptide repeat-containing protein, putative	protein coding gene	528	intergenic	PfNF54_05_m1::965601	Pf3D7_05_v3:965,466..970,150(+)		0.602628	0.357506	1.51937	0.602628	-0.22
PB114	PF3D7_0632800	Hypo-producer	erythrocyte membrane protein 1, PfEMP1	protein coding gene	924	intergenic	PfNF54_06_m1::1373882	Pf3D7_06_v3:1,374,797..1,382,627(-)		0.52469	0.628653	1.07408	0.628653	-0.21
PB16.1	PF3D7_0619900	Hypo-producer	splicing factor 3A subunit 2, putative	protein coding gene	0	exon	PfNF54_06_m1::841186	Pf3D7_06_v3:839,748..841,672(+)		0.855537	0.653836	0.408794	0.653836	-0.19
PB82	PF3D7_1206800	Hypo-producer	conserved Plasmodium protein, unknown function	protein coding gene	1775	intergenic	PfNF54_12_m1::306444	Pf3D7_12_v3:308,165..310,829(+)		3.41515	0.545857	0.657385	0.657385	-0.19
PBA8	PF3D7_1146900	Hypo-producer	protein YIPF6, putative	protein coding gene	714	intergenic	PfNF54_11_m1::1855678	Pf3D7_11_v3:1,855,488..1,857,930(+)		0.333886	0.657461	1.37726	0.657461	-0.19
PB96	PF3D7_1207300	Hypo-producer	LIMP protein, putative	protein coding gene	653	intergenic	PfNF54_12_m1::342678	Pf3D7_12_v3:343,326..344,361(-)		0.948475	0.482217	0.660234	0.660234	-0.19
PB12	PF3D7_1018300	Hypo-producer	peptidase, putative	protein coding gene	830	intergenic	PfNF54_10_m1::733690	Pf3D7_10_v3:729,698..733,223(-)		0.678248	0.60238	1.32802	0.678248	-0.17
PB123	PF3D7_1411100.1	Hypo-producer	conserved Plasmodium membrane protein, unknown function	protein coding gene	671	intergenic	PfNF54_14_m1::450635	Pf3D7_14_v3:447,469..451,755(-)		0.689324	0.696337	0.35822	0.689324	-0.17
PB94	PF3D7_0110500	Hypo-producer	bromodomain protein 3, putative	protein coding gene	818	intergenic	PfNF54_01_m1::395817	Pf3D7_01_v3:396,580..403,838(+)		0.335687	0.700239	1.01474	0.700239	-0.16
PB49	PF3D7_1328700	Hypo-producer	Plasmodium RNA of unknown function RUF1	ncRNA gene	877	intergenic	PfNF54_13_m1::1212674	Pf3D7_13_v3:1,213,394..1,213,615(+)		0.707713	0.689126	1.39838	0.707713	-0.16
PB37	PF3D7_1311900	Hypo-producer	V-type proton ATPase catalytic subunit A	protein coding gene	320	3UTRup	PfNF54_13_m1::510072	Pf3D7_13_v3:506,640..510,354(+)		0.56385	0.740305	0.952868	0.740305	-0.14
PB115	PF3D7_1227800	Hypo-producer	elongator complex protein 3, putative	protein coding gene	41	5UTRup	PfNF54_12_m1::1137689	Pf3D7_12_v3:1,133,799..1,137,718(-)		0.559592	0.925132		0.742362	-0.13
PB20	PF3D7_0808700	Hypo-producer	erythrocyte membrane protein 1, PfEMP1	protein coding gene	0	intron	PfNF54_08_m1::446344	Pf3D7_08_v3:440,408..448,062(+)		0.500958	0.743733	1.51439	0.743733	-0.13
PB74	PF3D7_0402000	Hypo-producer	Plasmodium exported protein (PHISTa), unknown function	protein coding gene	311	5UTRup	PfNF54_04_m1::116369	Pf3D7_04_v3:113,655..116,953(-)		0.569506	0.956327		0.762917	-0.12
PB79.2	PF3D7_1434200	Hypo-producer	calmodulin	protein coding gene	361	5UTRup	PfNF54_14_m1::1370157	Pf3D7_14_v3:1,368,249..1,371,883(-)		0.76412	0.736312	1.6439	0.76412	-0.12
PB73	PF3D7_0916700	Hypo-producer	RNA-binding protein musashi, putative	protein coding gene	722	intergenic	PfNF54_09_m1::698767	Pf3D7_09_v3:696,194..702,782(-)		0.564582	0.801768	0.770391	0.770391	-0.12
PBA4	PF3D7_0705100	Hypo-producer	conserved Plasmodium protein, unknown function	protein coding gene	199	5UTRup	PfNF54_07_m1::252067	Pf3D7_07_v3:251,976..255,484(+)		0.773451	0.737592	1.10866	0.773451	-0.12
PB35	PF3D7_1001700	Hypo-producer	Plasmodium exported protein (PHISTc), unknown function	protein coding gene	367	3UTRup	PfNF54_10_m1::92206	Pf3D7_10_v3:92,437..94,615(-)		0.513455	0.778485	1.09366	0.778485	-0.11
PB60	PF3D7_1330500	Hypo-producer	CTLH domain-containing protein, putative	protein coding gene	311	5UTRup	PfNF54_13_m1::1284702	Pf3D7_13_v3:1,284,735..1,287,844(+)		0.782693	0.688393	1.92192	0.782693	-0.11
PB16.2	PF3D7_0532000	Hypo-producer	28S ribosomal RNA	ncRNA gene	4845	intergenic	PfNF54_05_m1::1296386	Pf3D7_05_v3:1,292,410..1,296,199(+)		0.825194	0.438768	0.78528	0.78528	-0.11
PB13	PF3D7_1360200	Hypo-producer	ER membrane protein complex subunit 3, putative	protein coding gene	176	3UTRup	PfNF54_13_m1::2406699	Pf3D7_13_v3:2,406,644..2,408,604(-)		2.2508	0.809833	0.517398	0.809833	-0.1
PB51	PF3D7_1327100	Neutral	conserved protein, unknown function	protein coding gene	215	3UTRup	PfNF54_13_m1::1138368	Pf3D7_13_v3:1,138,558..1,141,561(-)		0.733366	1.31284	0.819421	0.819421	-0.09
PB6	PF3D7_1475700	Neutral	tubulin epsilon chain, putative	protein coding gene	917	intergenic	PfNF54_14_m1::3116484	Pf3D7_14_v3:3,117,392..3,118,951(+)		0.821489	0.812762	2.01398	0.821489	-0.09
PB30	PF3D7_1345800	Neutral	conserved Plasmodium protein, unknown function	protein coding gene	0	exon	PfNF54_13_m1::1833303	Pf3D7_13_v3:1,830,487..1,835,383(+)		1.84646	0.830656	0.783281	0.830656	-0.09
PBA5	PF3D7_0918300	Neutral	eukaryotic translation initiation factor 3 subunit F, putative	protein coding gene	630	intergenic	PfNF54_09_m1::753068	Pf3D7_09_v3:750,973..752,942(-)		0.840306	1.11854	0.603712	0.840306	-0.08
PB79.1	PF3D7_0103300	Neutral	conserved protein, unknown function	protein coding gene	573	intergenic	PfNF54_01_m1::146981	Pf3D7_01_v3:143,389..146,959(-)		0.736127	0.871485	1.28036	0.871485	-0.06
PB63	PF3D7_0203600	Neutral	conserved Plasmodium protein, unknown function	protein coding gene	107	3UTRup	PfNF54_02_m1::168158	Pf3D7_02_v3:165,912..168,559(+)		0.518737	0.871898	1.68189	0.871898	-0.06
PB55	PF3D7_0727200	Neutral	cysteine desulfurase IscS	protein coding gene	463	3UTRup	PfNF54_07_m1::1156274	Pf3D7_07_v3:1,156,175..1,158,838(-)		0.405711	0.872421	1.30527	0.872421	-0.06
PB116.1	PF3D7_1436200	Neutral	basal complex protein BCP1	protein coding gene	2232	intergenic	PfNF54_14_m1::1476670	Pf3D7_14_v3:1,467,461..1,474,935(-)		0.878815	1.06389	0.708274	0.878815	-0.06
PB87	PF3D7_0812500	Neutral	RNA-binding protein, putative	protein coding gene	836	intergenic	PfNF54_08_m1::625232	Pf3D7_08_v3:625,465..630,796(-)		0.668052	0.900381	1.45411	0.900381	-0.05
PB106	PF3D7_1139300	Neutral	AP2 domain transcription factor AP2-G5	protein coding gene	2092	intergenic	PfNF54_11_m1::1567137	Pf3D7_11_v3:1,556,447..1,565,469(-)		0.564465	0.917387	1.42225	0.917387	-0.04
PBA15	PF3D7_1445200	Neutral	ATP-dependent RNA helicase MAK5, putative	protein coding gene	723	intergenic	PfNF54_14_m1::1855981	Pf3D7_14_v3:1,855,451..1,859,752(+)		0.663004	1.46678	0.953182	0.953182	-0.03
PB40	PF3D7_0815000	Neutral	selenoprotein	protein coding gene	176	5UTRup	PfNF54_08_m1::710781	Pf3D7_08_v3:709,033..711,020(-)		0.957036	1.65209	0.673081	0.957036	-0.02
PB32	PF3D7_0819800	Neutral	conserved Plasmodium protein, unknown function	protein coding gene	0	exon	PfNF54_08_m1::896251	Pf3D7_08_v3:891,658..898,502(-)		0.892353	1.04302		0.967688	-0.02
PB68	PF3D7_0601900	Neutral	conserved Plasmodium protein, unknown function	protein coding gene	786	intergenic	PfNF54_06_m1::77404	Pf3D7_06_v3:76,204..79,596(+)		0.418177	0.968201	1.46001	0.968201	-0.02
PBA14	PF3D7_1433600	Neutral	signal peptidase complex subunit SPC1, putative	protein coding gene	1845	intergenic	PfNF54_14_m1::1339844	Pf3D7_14_v3:1,341,334..1,342,539(+)		0.949672	1.70713	0.968772	0.968772	-0.02
PBA11	PF3D7_1346300	Neutral	DNA/RNA-binding protein Alba 2	protein coding gene	1034	intergenic	PfNF54_13_m1::1848524	Pf3D7_13_v3:1,848,215..1,851,281(+)		0.99752	0.545523	0.996554	0.996554	-0.01
PB19	PF3D7_1133700	Neutral	FHA domain-containing protein, putative	protein coding gene	0	intron	PfNF54_11_m1::1302725	Pf3D7_11_v3:1,301,308..1,307,797(+)		0.872217	1.01855	1.49669	1.01855	0.01
PB72	PF3D7_1409500	Neutral	conserved Plasmodium protein, unknown function	protein coding gene	818	intergenic	PfNF54_14_m1::373820	Pf3D7_14_v3:369,422..373,409(+)		0.753318	1.88196	1.01934	1.01934	0.01
PB95	PF3D7_0202100	Neutral	liver stage associated protein 2	protein coding gene	518	intergenic	PfNF54_02_m1::109046	Pf3D7_02_v3:108,217..111,658(-)		0.401234	1.04005	1.21185	1.04005	0.02
PB69.2	PF3D7_0612800	Neutral	6-cysteine protein P12p	protein coding gene	894	intergenic	PfNF54_06_m1::530075	Pf3D7_06_v3:527,873..529,438(-)		0.371019	1.04098	2.10758	1.04098	0.02
PB56	PF3D7_0105500	Neutral	conserved protein, unknown function	protein coding gene	371	intergenic	PfNF54_01_m1::229890	Pf3D7_01_v3:228,485..229,519(-)		0.767672	1.32995		1.04881	0.03
PB54	PF3D7_0902200	Neutral	serine/threonine protein kinase, FIKK family	protein coding gene	0	exon	PfNF54_09_m1::99320	Pf3D7_09_v3:98,010..101,528(-)		1.03458	1.12333	1.07461	1.07461	0.04
PBA12	PF3D7_1368800	Neutral	DNA repair endonuclease XPF, putative	protein coding gene	790	intergenic	PfNF54_13_m1::2736986	Pf3D7_13_v3:2,730,239..2,736,221(-)		0.667315	1.08983	1.26345	1.08983	0.04
PB42	PF3D7_1216100	Neutral	conserved protein, unknown function	protein coding gene	305	3UTRup	PfNF54_12_m1::648182	Pf3D7_12_v3:646,979..647,860(+)		1.62159	1.10315	0.584024	1.10315	0.05
PB98	PF3D7_0807600	Neutral	conserved Plasmodium protein, unknown function	protein coding gene	531	intergenic	PfNF54_08_m1::389064	Pf3D7_08_v3:388,027..395,335(-)		0.649884	1.11999	1.15657	1.11999	0.05
PB116.2	PF3D7_0920300	Neutral	conserved Plasmodium protein, unknown function	protein coding gene	113	5UTRup	PfNF54_09_m1::831572	Pf3D7_09_v3:831,524..832,780(+)		1.17012	1.22847	0.605926	1.17012	0.07
PB120	PF3D7_1459500	Neutral	conserved Plasmodium protein, unknown function	protein coding gene	247	5UTRup	PfNF54_14_m1::2436451	Pf3D7_14_v3:2,436,695..2,439,616(+)		1.1775	1.47438	1.18615	1.18615	0.08
PB100	PF3D7_1430000	Neutral	conserved protein, unknown function	protein coding gene	0	exon	PfNF54_14_m1::1182677	Pf3D7_14_v3:1,180,961..1,183,390(-)		1.42725	1.1868	0.637229	1.1868	0.08
PB15	PF3D7_0611800	Neutral	conserved Plasmodium protein, unknown function	protein coding gene	0	exon	PfNF54_06_m1::498591	Pf3D7_06_v3:490,750..501,967(-)		0.872442	1.19625	2.36027	1.19625	0.08
PB91	PF3D7_1433900	Neutral	protein kinase, putative	protein coding gene	506	intergenic	PfNF54_14_m1::1359496	Pf3D7_14_v3:1,359,700..1,366,130(+)		1.20621	1.66171	0.846343	1.20621	0.09
PB22	PF3D7_0931000	Neutral	elongation factor Tu, putative	protein coding gene	0	exon	PfNF54_09_m1::1250793	Pf3D7_09_v3:1,248,274..1,252,765(-)		2.00572	1.20827	1.05446	1.20827	0.09
PB85	PF3D7_0916700	Neutral	RNA-binding protein musashi, putative	protein coding gene	1634	intergenic	PfNF54_09_m1::699679	Pf3D7_09_v3:696,194..702,782(-)		0.786147	1.21626	2.22832	1.21626	0.09
PB126	PF3D7_1334800	Neutral	MSP7-like protein	protein coding gene	635	intergenic	PfNF54_13_m1::1412492	Pf3D7_13_v3:1,412,213..1,413,947(-)		0.933929	1.67717	1.2276	1.2276	0.09
PBA7	PF3D7_1001200	Hyper-producer	acyl-CoA binding protein, isoform 2, ACBP2	protein coding gene	554	intergenic	PfNF54_10_m1::71373	Pf3D7_10_v3:69,800..71,269(-)		1.0953	1.25447	1.92483	1.25447	0.1
PB3	PF3D7_0615900	Hyper-producer	protein phosphatase, putative	protein coding gene	0	exon	PfNF54_06_m1::667365	Pf3D7_06_v3:662,372..669,026(-)		1.08864	1.29782	2.86788	1.29782	0.12
PB48	PF3D7_1344000	Hyper-producer	aminomethyltransferase, putative	protein coding gene	642	intergenic	PfNF54_13_m1::1758853	Pf3D7_13_v3:1,758,930..1,762,648(+)		1.30729	1.93533	1.13444	1.30729	0.12
PBA10	PF3D7_1252000	Hyper-producer	tRNA Glutamine	ncRNA gene	0	exon	PfNF54_12_m1::2113755	Pf3D7_12_v3:2,113,730..2,113,801(-)		0.930305	1.69043		1.31037	0.12
PB28	PF3D7_1138900	Hyper-producer	non-coding RNA	ncRNA gene	4038	intergenic	PfNF54_11_m1::1544148	Pf3D7_11_v3:1,540,804..1,544,163(+)		1.27155	1.31297	1.66737	1.31297	0.12
PB71	PF3D7_1001900	Hyper-producer	Plasmodium exported protein (hyp16), unknown function	protein coding gene	390	5UTRup	PfNF54_10_m1::100751	Pf3D7_10_v3:99,001..100,443(-)		1.31445	1.58331	0.927063	1.31445	0.12
PB9	PF3D7_0404600	Hyper-producer	conserved Plasmodium membrane protein, unknown function	protein coding gene	0	exon	PfNF54_04_m1::250802	Pf3D7_04_v3:244,986..260,286(+)		1.34469	1.06599	1.73216	1.34469	0.13
PB81	PF3D7_1350500	Hyper-producer	conserved Plasmodium protein, unknown function	protein coding gene	1189	intergenic	PfNF54_13_m1::2020022	Pf3D7_13_v3:2,014,953..2,019,472(-)		1.35509	1.82288	0.757026	1.35509	0.14
PB119	PF3D7_0630100	Hyper-producer	alpha/beta hydrolase, putative	protein coding gene	281	5UTRup	PfNF54_06_m1::1257230	Pf3D7_06_v3:1,254,330..1,256,987(-)		1.38157	1.8231	1.09373	1.38157	0.15
PB67	PF3D7_0203700	Hyper-producer	protein MAK16, putative	protein coding gene	353	5UTRup	PfNF54_02_m1::170489	Pf3D7_02_v3:168,580..170,767(-)		1.39905	2.0504	0.937344	1.39905	0.15
PB78	PF3D7_0623900	Hyper-producer	ribonuclease H2 subunit A, putative	protein coding gene	1194	intergenic	PfNF54_06_m1::979252	Pf3D7_06_v3:977,162..978,525(+)		1.40187	1.43884	0.845503	1.40187	0.15
PB124	PF3D7_0731600	Hyper-producer	acyl-CoA synthetase	protein coding gene	883	intergenic	PfNF54_07_m1::1367266	Pf3D7_07_v3:1,366,407..1,370,816(+)		1.41114	1.22248	2.10299	1.41114	0.15
PB10.2	PF3D7_0627900	Hyper-producer	ribonuclease P protein subunit p29, putative	protein coding gene	310	5UTRup	PfNF54_06_m1::1119286	Pf3D7_06_v3:1,118,231..1,121,193(+)		1.13305	1.41614	2.69167	1.41614	0.16
PBA2	PF3D7_0306300	Hyper-producer	glutaredoxin 1	protein coding gene	918	intergenic	PfNF54_03_m1::297013	Pf3D7_03_v3:294,566..297,773(-)		1.52742	1.13485	1.42393	1.42393	0.16
PB104	PF3D7_0104200	Hyper-producer	StAR-related lipid transfer protein	protein coding gene	2414	intergenic	PfNF54_01_m1::186648	Pf3D7_01_v3:182,205..184,820(-)		1.44132	1.93314	0.761151	1.44132	0.16
PB125	PF3D7_0622900	Hyper-producer	AP2 domain transcription factor AP2Tel	protein coding gene	2398	intergenic	PfNF54_06_m1::933481	Pf3D7_06_v3:924,060..932,959(-)		0.82161	1.4746	2.07395	1.4746	0.17
PB102	PF3D7_1316000	Hyper-producer	protein kinase, putative	protein coding gene	1338	intergenic	PfNF54_13_m1::672107	Pf3D7_13_v3:668,118..670,953(-)		2.02609	1.51137	0.666117	1.51137	0.18
PB99	PF3D7_1347200	Hyper-producer	nucleoside transporter 1	protein coding gene	686	intergenic	PfNF54_13_m1::1891837	Pf3D7_13_v3:1,889,277..1,891,491(-)		1.05972	1.52898	2.5665	1.52898	0.19
PB64	PF3D7_1108000	Hyper-producer	IWS1-like protein, putative	protein coding gene	774	intergenic	PfNF54_11_m1::351780	Pf3D7_11_v3:351,860..354,337(+)		0.682819	1.53633	1.85035	1.53633	0.19
PB2	PF3D7_1305500	Hyper-producer	mitogen-activated protein kinase phosphatase 1, putative	protein coding gene	0	exon	PfNF54_13_m1::271629	Pf3D7_13_v3:270,846..273,772(+)		1.56487	1.33299	1.94821	1.56487	0.2
PB17	PF3D7_0521900	Hyper-producer	conserved Plasmodium protein, unknown function	protein coding gene	0	exon	PfNF54_05_m1::889784	Pf3D7_05_v3:888,657..895,144(+)		1.69393	1.61906	0.913723	1.61906	0.21
PB26	PF3D7_1444100	Hyper-producer	conserved Plasmodium protein, unknown function	protein coding gene	0	exon	PfNF54_14_m1::1812894	Pf3D7_14_v3:1,801,961..1,825,635(-)		2.19488	1.62433	1.35506	1.62433	0.22
PB18	PF3D7_1219300	Hyper-producer	erythrocyte membrane protein 1, PfEMP1	protein coding gene	0	exon	PfNF54_12_m1::769606	Pf3D7_12_v3:766,654..774,197(-)		1.64369	1.24627	2.02052	1.64369	0.22
PB62	PF3D7_1302000	Hyper-producer	EMP1-trafficking protein	protein coding gene	1691	intergenic	PfNF54_13_m1::115505	Pf3D7_13_v3:112,224..115,251(-)		3.57747	1.31662	1.65373	1.65373	0.22
PB47	PF3D7_1432400	Hyper-producer	leucine-rich repeat protein	protein coding gene	0	exon	PfNF54_14_m1::1277361	Pf3D7_14_v3:1,275,758..1,282,905(-)		2.23961	1.68742	0.80772	1.68742	0.23
PB103	PF3D7_0604400	Hyper-producer	conserved protein, unknown function	protein coding gene	986	intergenic	PfNF54_06_m1::186830	Pf3D7_06_v3:184,892..185,843(+)		2.38486	1.75654	0.956346	1.75654	0.25
PB5	PF3D7_1141900	Hyper-producer	inner membrane complex protein 1b, putative	protein coding gene	0	exon	PfNF54_11_m1::1676856	Pf3D7_11_v3:1,676,182..1,677,783(-)		3.04668	1.80504	0.994641	1.80504	0.26
PB53.2	PF3D7_0900800	Hyper-producer	erythrocyte membrane protein 1 (PfEMP1), exon 2, pseudogene	pseudogene	572	intergenic	PfNF54_09_m1::52076	Pf3D7_09_v3:52,648..54,020(-)		2.51591	1.84426	1.74927	1.84426	0.27
PBA13	PF3D7_1300800	Hyper-producer	erythrocyte membrane protein 1 (PfEMP1), pseudogene	pseudogene	572	intergenic	PfNF54_13_m1::59525	Pf3D7_13_v3:60,097..61,466(-)		2.60263	1.8516	1.88069	1.88069	0.28
PB77	PF3D7_0322100	Hyper-producer	mRNA-capping enzyme subunit beta	protein coding gene	563	intergenic	PfNF54_03_m1::930071	Pf3D7_03_v3:930,302..933,014(-)		1.88277	1.90236	1.09206	1.88277	0.28
PB110	PF3D7_0937800	Hyper-producer	erythrocyte membrane protein 1, PfEMP1	protein coding gene	3709	intergenic	PfNF54_09_m1::1507053	Pf3D7_09_v3:1,495,579..1,503,336(-)		3.19052	1.77978	1.9086	1.9086	0.29
PBA3	PF3D7_0704600	Hyper-producer	HECT-type E3 ubiquitin ligase UT	protein coding gene	789	intergenic	PfNF54_07_m1::215219	Pf3D7_07_v3:214,949..230,713(-)		1.8904	1.92	3.10739	1.92	0.29
PB65	PF3D7_0606000	Hyper-producer	protein KIC1	protein coding gene	13	5UTRup	PfNF54_06_m1::253817	Pf3D7_06_v3:249,666..255,695(-)		1.93856	0.658955	1.93287	1.93287	0.29
PB53.1	PF3D7_1200600	Hyper-producer	erythrocyte membrane protein 1, PfEMP1	protein coding gene	566	intergenic	PfNF54_12_m1::46222	Pf3D7_12_v3:45,887..58,295(-)		2.33908	1.75852	1.94156	1.94156	0.29
PBA1	PF3D7_0200300	Hyper-producer	erythrocyte membrane protein 1 (PfEMP1), exon 2	protein coding gene	572	intergenic	PfNF54_02_m1::35355	Pf3D7_02_v3:35,927..37,249(-)		2.42528	1.7101	1.99208	1.99208	0.3
PB92	PF3D7_0414600	Hyper-producer	acylated pleckstrin-homology domain-containing protein, putative	protein coding gene	476	5UTRup	PfNF54_04_m1::659953	Pf3D7_04_v3:658,117..659,834(-)		2.02024	2.07466	1.08106	2.02024	0.31
PB111	PF3D7_1004600	Hyper-producer	conserved Plasmodium membrane protein, unknown function	protein coding gene	0	intron	PfNF54_10_m1::216125	Pf3D7_10_v3:215,344..219,759(+)		2.06068	2.2094	1.18014	2.06068	0.32
PB50	PF3D7_1138800	Hyper-producer	WD repeat-containing protein, putative	protein coding gene	734	intergenic	PfNF54_11_m1::1532518	Pf3D7_11_v3:1,532,674..1,540,545(-)		2.20966	2.07654	0.949606	2.07654	0.32
PB25	PF3D7_1035800	Hyper-producer	probable protein, unknown function	protein coding gene	0	exon	PfNF54_10_m1::1422622	Pf3D7_10_v3:1,419,703..1,423,290(+)		2.10126	2.60832	0.990108	2.10126	0.33
PB39	PF3D7_1103100	Hyper-producer	60S acidic ribosomal protein P1, putative	protein coding gene	1114	intergenic	PfNF54_11_m1::141915	Pf3D7_11_v3:139,700..141,251(-)		2.10262	2.18322	2.45745	2.18322	0.34
PBA6	PF3D7_1016500	Hyper-producer	Plasmodium exported protein (PHISTc), unknown function	protein coding gene	191	5UTRup	PfNF54_10_m1::664393	Pf3D7_10_v3:660,965..664,407(-)		1.74136	2.86798	2.20149	2.20149	0.35
PB24	PF3D7_1231800	Hyper-producer	asparagine-rich protein, putative	protein coding gene	0	exon	PfNF54_12_m1::1319997	Pf3D7_12_v3:1,312,553..1,320,504(+)		4.23356	2.17094	2.20846	2.20846	0.35
PB4	PF3D7_1122900	Hyper-producer	dynein heavy chain, putative	protein coding gene	0	exon	PfNF54_11_m1::879695	Pf3D7_11_v3:878,969..895,273(+)		2.21155	1.67596	3.23067	2.21155	0.35
PB14	PF3D7_0511500	Hyper-producer	RNA pseudouridylate synthase, putative	protein coding gene	0	exon	PfNF54_05_m1::516248	Pf3D7_05_v3:484,937..517,423(+)		2.30094	1.15135	2.80288	2.30094	0.37
PB122	PF3D7_0726000	Hyper-producer	28S ribosomal RNA	ncRNA gene	3038	intergenic	PfNF54_07_m1::1090517	Pf3D7_07_v3:1,086,570..1,090,357(+)		3.52339	2.32537	2.29366	2.32537	0.37
PB33	PF3D7_1207800	Hyper-producer	conserved Plasmodium protein, unknown function	protein coding gene	0	exon	PfNF54_12_m1::356310	Pf3D7_12_v3:354,195..357,606(-)		3.73981	2.33522	2.22859	2.33522	0.37
PB10.1	PF3D7_0400100	Hyper-producer	erythrocyte membrane protein 1, PfEMP1	protein coding gene	0	exon	PfNF54_04_m1::34709	Pf3D7_04_v3:28,706..37,677(+)		3.19056	2.13306	2.44435	2.44435	0.39
PB31	PF3D7_1432400	Hyper-producer	leucine-rich repeat protein	protein coding gene	0	exon	PfNF54_14_m1::1281184	Pf3D7_14_v3:1,275,758..1,282,905(-)		4.80676	1.98819	3.29094	3.29094	0.52
PB59	PF3D7_1426400	na	na	na				na		0	0	1.33411	0

## Sheet: Normalized Reads
pB_ID	GENE_ID	Gam_Day 0_1.1	Gam_Day 0_1.2	Gam_Day 0_2.1	Gam_Day 0_2.2	Gam_Day 0_3	Gam_Day 14_1.1	Gam_Day 14_1.2	Gam_Day 14_2.1	Gam_Day 14_2.2	Gam_Day 14_3
PB37	PF3D7_1311900	26669.7	22786.2	40052.1	25844.2	19929.3	16170.4	11715.3	23788.9	24994.5	18989.9
PB5	PF3D7_1141900	3108.93	4252.86	4965.23	7977.66	3785.7	5902.83	16526.2	11290.6	12071.8	3765.41
PB62	PF3D7_1302000	8460.65	11766.7	8848.41	13354.5	5117.06	20978.1	51384.7	12813.6	16419.2	8462.23
PB60	PF3D7_1330500	134.006	146.301	87.9337	126.733	164.651	68.6926	150.702	77.4018	70.3732	316.447
PB121	PF3D7_0523200	1083.16	1316.71	817.582	1738.85	727.425	486.375	959.854	500.962	412.98	1105.23
PB99	PF3D7_1347200	1160.95	889.77	880.008	669.076	1222.67	1347.8	825.382	1259.21	1109.3	3137.97
PB68	PF3D7_0601900	7206.88	6377.45	2983.7	2344.56	2019.55	3589.39	2091.28	2608.73	2550.1	2948.57
PBA1	PF3D7_0200300	1934.26	2170.6	1992.27	3198.15	1558.4	2944.31	7011.11	4110.18	4765.93	3104.45
PB20	PF3D7_0808700	6971.56	6079.33	5037.73	3838.33	1368.02	3818.36	2719.59	3167.02	3434.4	2071.71
PB85	PF3D7_0916700	9150.94	7000.39	8180.52	5577.19	7471.7	7167.72	5529.59	8495.57	8237.37	16649.3
PB91	PF3D7_1433900	2184.62	1733.53	2766.22	1572.98	3832	2892.2	1833.92	3250.16	3960.34	3243.19
PB94	PF3D7_0110500	3412.24	2908.55	1406.27	994.295	988.552	1294.11	827.7	832.786	848.182	1003.12
PB24	PF3D7_1231800	21039.5	29072.6	36591.8	59074.4	17928.4	56178.7	155974	96715.7	110970	39594.1
PB73	PF3D7_0916700	198.72	191.388	271.185	255.33	630.306	108.961	111.287	250.839	171.303	485.582
PB45	PF3D7_1227000	18874.5	24088.2	10461.4	13414.1	3567.66	9035.05	13041.5	6417.18	6907.69	4724.1
PB48	PF3D7_1344000	1906.8	2074.9	2569.54	2489	2889.76	2381.34	2823.92	4608.27	5181.69	3278.27
PB126	PF3D7_1334800	932.809	711.264	1076.68	762.262	2474.92	830.628	704.82	1608.24	1475.99	3038.2
PB110	PF3D7_0937800	13317.5	18087.1	18697.7	31029.1	11925	27329.4	72867.8	43138.6	45363.9	22760
PB67	PF3D7_0203700	980.528	608.209	1161.26	609.437	1164.14	1388.06	834.656	1902.79	1727.85	1091.2
PBA15	PF3D7_1445200	154.27	134.34	175.196	81.0719	219.964	131.069	60.2807	199.955	175.933	209.666
PBA11	PF3D7_1346300	2245.41	2050.06	3605.95	3132.92	6777.08	2235.27	2049.54	2073.37	1602.84	6753.73
PB59	PF3D7_1426400	150.348	126.979	157.072	67.094	363.391	0	0	0	0	484.803
PB109	PF3D7_1452500	679.833	921.055	373.215	409.087	304.862	336.357	303.722	189.204	175.933	123.149
PB113	PF3D7_0731600	589.624	542.879	424.23	285.149	602.007	356.886	215.619	275.923	363.904	250.196
PB66	PF3D7_0614500	551.057	518.036	445.038	300.991	898.508	291.351	150.702	307.457	315.753	531.569
PB112	PF3D7_0731000	623.616	848.364	306.761	410.951	200.669	269.243	426.602	169.854	194.452	110.679
PBA2	PF3D7_0306300	30.0695	21.1631	31.5487	18.6372	102.907	45.7951	32.4588	30.1007	26.8529	146.532
PB18	PF3D7_1219300	117574	168236	121511	202409	42120.5	128965	340818	189292	214399	85105.5
PB55	PF3D7_0727200	36405.7	32006.9	16544.3	11034.2	4471.96	16965.5	10790.2	11555.8	12504.2	5837.12
PB116.1	PF3D7_1436200	2626.51	2562.58	2669.56	2719.17	2292.26	2030.77	2529.47	2805.1	2927.9	1623.54
PB42	PF3D7_1216100	31721.4	25528.2	58594.7	34539.4	200395	60751.9	32083.2	51616.3	51124.3	117036
PB52	PF3D7_1136600	4017.55	5247.53	3340.14	4298.67	2209.93	1685.73	2589.75	1656.26	1803.78	1250.2
PBA3	PF3D7_0704600	1655.79	1463.01	1960.05	1753.76	1784.15	2946.68	2949.12	3619.25	3511.25	5544.06
PB9	PF3D7_0404600	12705	17698.8	13405.5	20518.6	6950.73	12841.6	28042.1	17439.1	18723.9	12039.8
PB98	PF3D7_0807600	7783.43	8626.26	3920.1	3396.63	2650.5	4817.17	5847.23	4059.3	4135.35	3065.48
PB50	PF3D7_1138800	231.405	185.867	487.998	320.56	564.703	548.751	373.277	814.152	864.85	536.245
PB8	PF3D7_0203000	532.754	737.028	359.79	499.477	202.598	158.704	234.167	189.204	91.6704	179.268
PB28	PF3D7_1138900	45.1043	53.3678	33.5625	42.8656	90.6869	37.1098	88.1026	55.9013	44.4462	151.209
PB80	PF3D7_1013600	128.776	115.017	91.9612	65.2303	95.8323	55.2699	51.0067	32.2508	41.6683	29.6182
PB82	PF3D7_1206800	134562	178295	240891	304136	238287	413754	654699	154870	142637	156646
PB6	PF3D7_1475700	2713.45	3627.17	1622.41	1864.65	2294.19	2217.9	2990.85	1389.65	1444.5	4620.44
PB77	PF3D7_0322100	1059.62	1003.87	1261.28	1362.38	1568.05	1643.1	2241.98	2291.95	2699.18	1712.4
PBA8	PF3D7_1146900	2791.89	2378.55	1204.22	906.701	1126.19	1049.34	676.999	748.934	638.915	1551.06
PB111	PF3D7_1004600	3061.21	3476.27	4038.91	4176.6	3096.86	5159.84	8311.78	8638.9	9512.42	3654.73
PB125	PF3D7_0622900	362.795	275.12	350.392	160.28	412.272	371.098	153.02	373.392	379.645	855.03
PB65	PF3D7_0606000	2861.18	4226.18	3432.1	5347.02	2099.31	3605.18	10134.1	2512.69	3272.35	4057.69
PB104	PF3D7_0104200	691.599	582.445	986.066	789.286	2134.04	950.642	885.662	1707.86	1724.14	1624.32
PB64	PF3D7_1108000	6485.87	4389.04	3473.72	1678.28	2045.92	5151.16	2274.44	3735.35	4179.8	3785.67
PB122	PF3D7_0726000	11532.3	15647.8	16783.3	25789.2	11381.5	28045.5	67720.7	46828.1	52168.8	26105.3
PB95	PF3D7_0202100	10068.1	5790.41	3389.81	1142.46	1648.44	4932.44	1430.51	2223.87	2489.92	1997.67
PB74	PF3D7_0402000	690.946	513.435	1356.6	841.47	0	456.372	229.53	1064.99	1037.08	0
PB108	PF3D7_1252300	610.542	501.473	566.535	235.761	551.84	351.359	194.753	383.426	467.611	326.58
PB100	PF3D7_1430000	730.167	1023.19	933.037	1314.86	1257.4	768.252	1734.23	1280.71	1387.09	801.25
PBA9	PF3D7_1118100	167.997	264.999	148.346	164.939	136.995	73.43	99.695	50.8845	54.6318	61.5747
PB33	PF3D7_1207800	17135.1	23941	15940.2	25980.3	21172.5	37465.1	116152	42885.6	55007.8	47184.9
PBA14	PF3D7_1433600	356.912	298.124	376.571	287.013	439.285	325.303	296.766	512.429	620.395	425.567
PB38	PF3D7_1035700	1540.08	2158.64	431.613	581.481	200.026	712.982	1393.41	320.358	308.346	113.017
PB119	PF3D7_0630100	589.624	471.109	862.556	556.321	864.42	774.568	690.909	1339.48	1247.27	945.444
PB115	PF3D7_1227800	17284.1	28269.3	5835.17	8707.31	0	8763.44	16727.9	6683.07	6770.64	0
PB1	PF3D7_0811300	2049.3	3111.9	1800.29	3124.53	464.368	581.124	1103.6	609.181	525.021	134.841
PB10.1	PF3D7_0400100	4323.48	5667.11	5639.17	9327.93	3058.27	8537.62	23337.9	14965.8	16959.9	7475.48
PB39	PF3D7_1103100	4557.5	4434.13	7219.96	6772.76	6627.86	9307.45	9598.54	15081.9	15467.3	16287.7
PB2	PF3D7_1305500	83988.1	117003	111478	167232	80272.7	98070.9	216454	172826	198691	156388
PB79.2	PF3D7_1434200	18.3032	27.604	15.4387	23.2965	73.9645	14.2123	20.8664	16.4837	12.0375	121.59
PB21	PF3D7_1136000	513.797	666.178	715.552	1063.25	683.046	236.871	306.04	300.29	395.386	378.801
PBA7	PF3D7_1001200	5783.81	6762.07	5730.46	5978.82	3021.61	5311.44	8430.02	7108.07	7580.86	5816.08
PBA5	PF3D7_0918300	5455.66	5190.48	6692.36	6795.13	11265.8	4070.23	4875.78	7551.69	7534.56	6801.27
PB25	PF3D7_1035800	2217.3	2212.92	3373.03	2900.88	3423.59	4352.11	4956.93	6827.84	9536.5	3389.72
PB11	PF3D7_0416500	1021.71	1251.38	577.946	924.406	587.214	361.623	758.146	342.575	292.604	313.329
PB78	PF3D7_0623900	526.871	699.302	715.552	907.632	725.495	517.958	1200.98	1090.08	1245.42	613.408
PB14	PF3D7_0511500	3818.83	6178.7	3587.16	5771.01	1646.51	6802.15	16201.6	5317.79	5456.7	4614.98
PB96	PF3D7_1207300	13675.1	15182.2	27888.4	27456.3	29586.4	11405.3	15965.1	14560.9	12127.3	19534
PB16.1	PF3D7_0619900	2706.26	3184.59	5890.22	6387.91	7670.44	2051.3	2988.53	4100.86	3927.01	3135.63
PBA13	PF3D7_1300800	3786.15	5327.58	4863.87	6788.61	2099.95	7142.45	16577.2	9659.46	11916.2	3949.35
PB87	PF3D7_0812500	6944.75	8750.48	2920.61	3591.39	1396.32	4167.35	6317.88	2840.93	3022.34	2030.41
PB49	PF3D7_1328700	2876.87	3603.25	1504.27	2408.86	706.2	1827.07	2759	1464.18	1232.46	987.533
PB7	PF3D7_0211100	1639.44	2428.24	1860.7	2933.5	1276.05	802.993	1414.28	875.071	900.036	763.058
PB72	PF3D7_1409500	1329.6	939.458	1519.04	976.59	2141.75	1048.55	660.769	2127.12	2569.55	2183.17
PB15	PF3D7_0611800	2607.55	2050.06	2029.86	1737.92	1277.98	2294.49	1769.01	2385.84	2121.38	3016.38
PB47	PF3D7_1432400	1195.59	1443.69	1663.36	2104.14	1434.91	2131.84	3779.14	2984.99	3372.36	1159.01
PB31	PF3D7_1432400	3646.91	4489.34	4328.22	6393.5	3489.84	11405.3	27703.6	8843.16	12473.7	11484.8
PB3	PF3D7_0615900	2036.88	2762.24	1204.89	1653.12	465.012	1686.52	3538.01	1747.99	1961.19	1333.6
PB81	PF3D7_1350500	96.0918	80.9719	148.346	79.2082	255.338	126.331	113.606	215.722	199.082	193.298
PB114	PF3D7_0632800	4496.05	5679.07	2198.34	2760.17	831.618	2081.31	3257.48	1558.79	1558.4	893.222
PB103	PF3D7_0604400	417.705	483.991	541.027	839.607	973.116	638.762	1511.65	1084.34	1340.79	930.635
PB13	PF3D7_1360200	22868.5	17973.9	39907.1	23957.2	91419.5	43638.8	48289.5	25986.9	25732.5	47300.3
PBA12	PF3D7_1368800	3682.86	3940.94	4128.86	3939.91	5483.66	2293.7	2793.78	4307.27	4486.29	6928.32
PB34	PF3D7_1143500	190.222	241.995	327.57	546.07	2336.64	77.3779	90.421	84.5687	107.412	345.286
PB16.2	PF3D7_0532000	98.0528	182.187	212.115	326.151	241.189	117.646	113.606	136.17	100.004	189.401
PB61	PF3D7_1342900	1355.74	1241.26	608.823	431.452	762.799	627.708	373.277	457.961	518.539	388.154
PBA10	PF3D7_1252000	60.1391	63.4893	34.2337	39.1382	0	66.3239	48.6883	73.1017	50.928	0
PB12	PF3D7_1018300	10440	10880.6	11303.2	11336.1	4166.45	7338.26	7122.4	6605.67	7031.76	5533.15
PB32	PF3D7_0819800	3529.25	5032.22	2152.7	3190.69	0	2717.7	4922.15	2708.35	2864.93	0
PB23	PF3D7_0830900	1486.48	2053.74	1186.1	1526.39	529.329	528.222	962.173	654.332	660.212	247.858
PB53.2	PF3D7_0900800	3935.19	5214.4	4841.05	6742.01	2559.82	6892.16	16127.4	9334.8	12027.3	4477.8
PB57	PF3D7_1126200	1985.9	1632.32	1322.36	984.977	1273.48	876.423	607.444	872.92	849.108	635.232
PB123	PF3D7_1411100.1	207.218	151.822	261.116	177.054	306.792	154.756	92.7395	134.736	170.377	109.899
PBA6	PF3D7_1016500	753.046	528.157	939.078	413.746	340.237	1452.02	779.012	1810.34	2069.53	749.028
PB124	PF3D7_0731600	1289.72	1298.31	1072.66	1073.5	1020.71	1588.62	2063.45	1244.88	1378.76	2146.54
PB19	PF3D7_1133700	928.233	770.153	914.913	573.094	913.944	904.058	577.304	815.586	700.028	1367.89
PB51	PF3D7_1327100	1807.44	1311.19	1831.84	915.087	1398.25	1399.12	887.981	1833.99	1772.29	1145.76
PB69.2	PF3D7_0612800	23362.7	19206.9	7356.22	4618.3	4233.34	9905.16	5888.96	6240.88	6224.33	8922.09
PB105	PF3D7_1333400	256.245	193.228	200.704	117.414	333.805	111.329	57.9622	127.57	75.929	181.606
PB43	PF3D7_0206100	1215.2	913.694	1627.78	849.857	1550.68	576.386	278.219	795.519	755.586	925.958
PB54	PF3D7_0902200	3787.45	5242.01	3301.88	4847.54	1806.02	2866.14	6475.54	4270	4884.46	1940.77
PB71	PF3D7_1001900	1861.04	1522.82	2538.67	1978.34	2594.55	2382.13	2065.77	3619.25	3532.55	2405.31
PB63	PF3D7_0203600	5076.52	3272	3701.94	1732.33	2755.98	3013.79	1316.9	2210.25	2527.88	4635.25
PB92	PF3D7_0414600	2774.89	2868.98	3712.01	3795.47	4534.99	4722.42	6679.56	7084.42	8491.08	4902.59
PB29	PF3D7_1441800	636.69	801.437	692.058	889.927	769.874	282.666	442.831	323.941	426.869	442.714
PB79.1	PF3D7_0103300	14091.5	13814	9140.41	9470.5	4596.09	10287.3	10254.7	8035.46	8183.66	5884.67
PB4	PF3D7_1122900	7850.11	10975.4	9474.69	15529.5	8021.61	11824.6	29808.8	20996.7	20909.2	25915.1
PBA4	PF3D7_0705100	1432.22	1974.61	1382.77	1535.71	1676.74	1005.12	1629.9	1031.31	1121.34	1858.93
PB26	PF3D7_1444100	7903.71	10693.8	10704.4	16809.8	7968.23	11485.9	29333.5	20609.7	24082.5	10797.4
PB10.2	PF3D7_0627900	489.61	344.13	427.586	202.214	584.641	668.766	275.9	446.494	445.388	1573.66
PB53.1	PF3D7_1200600	8192.64	10911	9555.91	14086	5811.68	13334.3	31350.6	18848.8	22725.9	11283.8
PB106	PF3D7_1139300	4414.34	3360.33	2566.19	1484.45	940.957	2825.87	1562.66	1803.89	1912.11	1338.27
PB97	PF3D7_0405400	156.231	162.864	155.73	117.414	422.562	79.7466	55.6437	80.2686	54.6318	318.006
PB120	PF3D7_1459500	1199.51	1486.02	1588.18	2157.26	1819.53	1156.72	2005.49	2696.16	2826.04	2158.23
PB17	PF3D7_0521900	2312.74	2745.68	3714.7	5462.57	2217.01	3546.75	5021.85	7405.49	7453.08	2025.73
PB102	PF3D7_1316000	199.374	186.787	331.597	378.335	388.474	341.884	440.513	485.911	587.061	258.769
PB40	PF3D7_0815000	1098.85	905.413	1187.44	753.875	2042.71	1092.77	825.382	1596.05	1611.18	1374.91
PB22	PF3D7_0931000	8308.34	11593.7	10143.9	16065.3	6209.8	11688	28229.9	14783.7	16884	6547.96
PB30	PF3D7_1345800	3191.29	4624.6	4101.34	6706.6	1656.8	4077.34	10354.4	4190.45	4787.23	1297.74
PB56	PF3D7_0105500	3532.52	4338.44	1459.97	1638.21	0	2566.89	3475.41	1788.84	2331.58	0
PB116.2	PF3D7_0920300	268.011	288.922	169.826	275.831	248.263	227.396	424.283	246.539	300.938	150.429
PB76	PF3D7_1433400	1877.38	2039.02	1514.34	1827.38	1878.7	889.846	1096.64	864.32	995.411	1230.71
PB35	PF3D7_1001700	300.042	369.894	255.746	355.039	547.337	149.229	194.753	261.589	213.898	598.599
PB69.1	PF3D7_0524400	8254.09	10171.2	2162.09	3371.47	2016.98	1984.19	3116.05	1441.97	1175.97	4250.99

## Sheet: QIseq Original Reads
pB_ID	GENE_ID	Gam_Day 0_1.1	Gam_Day 0_1.2	Gam_Day 0_2.1	Gam_Day 0_2.2	Gam_Day 0_3	Gam_Day 14_1.1	Gam_Day 14_1.2	Gam_Day 14_2.1	Gam_Day 14_2.2	Gam_Day 14_3
PB37	PF3D7_1311900	40799	24764	59668	27734	30986	20480	5053	33193	26993	24364
PB5	PF3D7_1141900	4756	4622	7397	8561	5886	7476	7128	15754	13037	4831
PB62	PF3D7_1302000	12943	12788	13182	14331	7956	26569	22163	17879	17732	10857
PB60	PF3D7_1330500	205	159	131	136	256	87	65	108	76	406
PB121	PF3D7_0523200	1657	1431	1218	1866	1131	616	414	699	446	1418
PB99	PF3D7_1347200	1776	967	1311	718	1901	1707	356	1757	1198	4026
PB68	PF3D7_0601900	11025	6931	4445	2516	3140	4546	902	3640	2754	3783
PBA1	PF3D7_0200300	2959	2359	2968	3432	2423	3729	3024	5735	5147	3983
PB20	PF3D7_0808700	10665	6607	7505	4119	2127	4836	1173	4419	3709	2658
PB85	PF3D7_0916700	13999	7608	12187	5985	11617	9078	2385	11854	8896	21361
PB91	PF3D7_1433900	3342	1884	4121	1688	5958	3663	791	4535	4277	4161
PB94	PF3D7_0110500	5220	3161	2095	1067	1537	1639	357	1162	916	1287
PB24	PF3D7_1231800	32186	31596	54513	63394	27875	71151	67274	134949	119843	50799
PB73	PF3D7_0916700	304	208	404	274	980	138	48	350	185	623
PB45	PF3D7_1227000	28874	26179	15585	14395	5547	11443	5625	8954	7460	6061
PB48	PF3D7_1344000	2917	2255	3828	2671	4493	3016	1218	6430	5596	4206
PB126	PF3D7_1334800	1427	773	1604	818	3848	1052	304	2244	1594	3898
PB110	PF3D7_0937800	20373	19657	27855	33298	18541	34613	31429	60192	48991	29201
PB67	PF3D7_0203700	1500	661	1730	654	1810	1758	360	2655	1866	1400
PBA15	PF3D7_1445200	236	146	261	87	342	166	26	279	190	269
PBA11	PF3D7_1346300	3435	2228	5372	3362	10537	2831	884	2893	1731	8665
PB59	PF3D7_1426400	230	138	234	72	565	0	0	0	0	622
PB109	PF3D7_1452500	1040	1001	556	439	474	426	131	264	190	158
PB113	PF3D7_0731600	902	590	632	306	936	452	93	385	393	321
PB66	PF3D7_0614500	843	563	663	323	1397	369	65	429	341	682
PB112	PF3D7_0731000	954	922	457	441	312	341	184	237	210	142
PBA2	PF3D7_0306300	46	23	47	20	160	58	14	42	29	188
PB18	PF3D7_1219300	179863	182838	181022	217210	65489	163336	147000	264122	231542	109190
PB55	PF3D7_0727200	55693	34785	24647	11841	6953	21487	4654	16124	13504	7489
PB116.1	PF3D7_1436200	4018	2785	3977	2918	3564	2572	1091	3914	3162	2083
PB42	PF3D7_1216100	48527	27744	87292	37065	311574	76943	13838	72021	55212	150156
PB52	PF3D7_1136600	6146	5703	4976	4613	3436	2135	1117	2311	1948	1604
PBA3	PF3D7_0704600	2533	1590	2920	1882	2774	3732	1272	5050	3792	7113
PB9	PF3D7_0404600	19436	19235	19971	22019	10807	16264	12095	24333	20221	15447
PB98	PF3D7_0807600	11907	9375	5840	3645	4121	6101	2522	5664	4466	3933
PB50	PF3D7_1138800	354	202	727	344	878	695	161	1136	934	688
PB8	PF3D7_0203000	815	801	536	536	315	201	101	264	99	230
PB28	PF3D7_1138900	69	58	50	46	141	47	38	78	48	194
PB80	PF3D7_1013600	197	125	137	70	149	70	22	45	45	38
PB82	PF3D7_1206800	205851	193771	358869	326375	370488	524025	282382	216092	154042	200976
PB6	PF3D7_1475700	4151	3942	2417	2001	3567	2809	1290	1939	1560	5928
PB77	PF3D7_0322100	1621	1091	1879	1462	2438	2081	967	3198	2915	2197
PBA8	PF3D7_1146900	4271	2585	1794	973	1751	1329	292	1045	690	1990
PB111	PF3D7_1004600	4683	3778	6017	4482	4815	6535	3585	12054	10273	4689
PB125	PF3D7_0622900	555	299	522	172	641	470	66	521	410	1097
PB65	PF3D7_0606000	4377	4593	5113	5738	3264	4566	4371	3506	3534	5206
PB104	PF3D7_0104200	1058	633	1469	847	3318	1204	382	2383	1862	2084
PB64	PF3D7_1108000	9922	4770	5175	1801	3181	6524	981	5212	4514	4857
PB122	PF3D7_0726000	17642	17006	25003	27675	17696	35520	29209	65340	56340	33493
PB95	PF3D7_0202100	15402	6293	5050	1226	2563	6247	617	3103	2689	2563
PB74	PF3D7_0402000	1057	558	2021	903		578	99	1486	1120
PB108	PF3D7_1252300	934	545	844	253	858	445	84	535	505	419
PB100	PF3D7_1430000	1117	1112	1390	1411	1955	973	748	1787	1498	1028
PBA9	PF3D7_1118100	257	288	221	177	213	93	43	71	59	79
PB33	PF3D7_1207800	26213	26019	23747	27880	32919	47450	50098	59839	59406	60538
PBA14	PF3D7_1433600	546	324	561	308	683	412	128	715	670	546
PB38	PF3D7_1035700	2356	2346	643	624	311	903	601	447	333	145
PB119	PF3D7_0630100	902	512	1285	597	1344	981	298	1869	1347	1213
PB115	PF3D7_1227800	26441	30723	8693	9344		11099	7215	9325	7312
PB1	PF3D7_0811300	3135	3382	2682	3353	722	736	476	850	567	173
PB10.1	PF3D7_0400100	6614	6159	8401	10010	4755	10813	10066	20882	18316	9591
PB39	PF3D7_1103100	6972	4819	10756	7268	10305	11788	4140	21044	16704	20897
PB2	PF3D7_1305500	128484	127159	166076	179460	124808	124208	93360	241147	214578	200645
PB79.2	PF3D7_1434200	28	30	23	25	115	18	9	23	13	156
PB21	PF3D7_1136000	786	724	1066	1141	1062	300	132	419	427	486
PBA7	PF3D7_1001200	8848	7349	8537	6416	4698	6727	3636	9918	8187	7462
PBA5	PF3D7_0918300	8346	5641	9970	7292	17516	5155	2103	10537	8137	8726
PB25	PF3D7_1035800	3392	2405	5025	3113	5323	5512	2138	9527	10299	4349
PB11	PF3D7_0416500	1563	1360	861	992	913	458	327	478	316	402
PB78	PF3D7_0623900	806	760	1066	974	1128	656	518	1521	1345	787
PB14	PF3D7_0511500	5842	6715	5344	6193	2560	8615	6988	7420	5893	5921
PB96	PF3D7_1207300	20920	16500	41547	29464	46001	14445	6886	20317	13097	25062
PB16.1	PF3D7_0619900	4140	3461	8775	6855	11926	2598	1289	5722	4241	4023
PBA13	PF3D7_1300800	5792	5790	7246	7285	3265	9046	7150	13478	12869	5067
PB87	PF3D7_0812500	10624	9510	4351	3854	2171	5278	2725	3964	3264	2605
PB49	PF3D7_1328700	4401	3916	2241	2585	1098	2314	1190	2043	1331	1267
PB7	PF3D7_0211100	2508	2639	2772	3148	1984	1017	610	1221	972	979
PB72	PF3D7_1409500	2034	1021	2263	1048	3330	1328	285	2968	2775	2801
PB15	PF3D7_0611800	3989	2228	3024	1865	1987	2906	763	3329	2291	3870
PB47	PF3D7_1432400	1829	1569	2478	2258	2231	2700	1630	4165	3642	1487
PB31	PF3D7_1432400	5579	4879	6448	6861	5426	14445	11949	12339	13471	14735
PB3	PF3D7_0615900	3116	3002	1795	1774	723	2136	1526	2439	2118	1711
PB81	PF3D7_1350500	147	88	221	85	397	160	49	301	215	248
PB114	PF3D7_0632800	6878	6172	3275	2962	1293	2636	1405	2175	1683	1146
PB103	PF3D7_0604400	639	526	806	901	1513	809	652	1513	1448	1194
PB13	PF3D7_1360200	34984	19534	59452	25709	142139	55269	20828	36260	27790	60686
PBA12	PF3D7_1368800	5634	4283	6151	4228	8526	2905	1205	6010	4845	8889
PB34	PF3D7_1143500	291	263	488	586	3633	98	39	118	116	443
PB16.2	PF3D7_0532000	150	198	316	350	375	149	49	190	108	243
PB61	PF3D7_1342900	2074	1349	907	463	1186	795	161	639	560	498
PBA10	PF3D7_1252000	92	69	51	42		84	21	102	55
PB12	PF3D7_1018300	15971	11825	16839	12165	6478	9294	3072	9217	7594	7099
PB32	PF3D7_0819800	5399	5469	3207	3424		3442	2123	3779	3094
PB23	PF3D7_0830900	2274	2232	1767	1638	823	669	415	913	713	318
PB53.2	PF3D7_0900800	6020	5667	7212	7235	3980	8729	6956	13025	12989	5745
PB57	PF3D7_1126200	3038	1774	1970	1057	1980	1110	262	1218	917	815
PB123	PF3D7_1411100.1	317	165	389	190	477	196	40	188	184	141
PBA6	PF3D7_1016500	1152	574	1399	444	529	1839	336	2526	2235	961
PB124	PF3D7_0731600	1973	1411	1598	1152	1587	2012	890	1737	1489	2754
PB19	PF3D7_1133700	1420	837	1363	615	1421	1145	249	1138	756	1755
PB51	PF3D7_1327100	2765	1425	2729	982	2174	1772	383	2559	1914	1470
PB69.2	PF3D7_0612800	35740	20874	10959	4956	6582	12545	2540	8708	6722	11447
PB105	PF3D7_1333400	392	210	299	126	519	141	25	178	82	233
PB43	PF3D7_0206100	1859	993	2425	912	2411	730	120	1110	816	1188
PB54	PF3D7_0902200	5794	5697	4919	5202	2808	3630	2793	5958	5275	2490
PB71	PF3D7_1001900	2847	1655	3782	2123	4034	3017	891	5050	3815	3086
PB63	PF3D7_0203600	7766	3556	5515	1859	4285	3817	568	3084	2730	5947
PB92	PF3D7_0414600	4245	3118	5530	4073	7051	5981	2881	9885	9170	6290
PB29	PF3D7_1441800	974	871	1031	955	1197	358	191	452	461	568
PB79.1	PF3D7_0103300	21557	15013	13617	10163	7146	13029	4423	11212	8838	7550
PB4	PF3D7_1122900	12009	11928	14115	16665	12472	14976	12857	29297	22581	33249
PBA4	PF3D7_0705100	2191	2146	2060	1648	2607	1273	703	1439	1211	2385
PB26	PF3D7_1444100	12091	11622	15947	18039	12389	14547	12652	28757	26008	13853
PB10.2	PF3D7_0627900	749	374	637	217	909	847	119	623	481	2019
PB53.1	PF3D7_1200600	12533	11858	14236	15116	9036	16888	13522	26300	24543	14477
PB106	PF3D7_1139300	6753	3652	3823	1593	1463	3579	674	2517	2065	1717
PB97	PF3D7_0405400	239	177	232	126	657	101	24	112	59	408
PB120	PF3D7_1459500	1835	1615	2366	2315	2829	1465	865	3762	3052	2769
PB17	PF3D7_0521900	3538	2984	5534	5862	3447	4492	2166	10333	8049	2599
PB102	PF3D7_1316000	305	203	494	406	604	433	190	678	634	332
PB40	PF3D7_0815000	1681	984	1769	809	3176	1384	356	2227	1740	1764
PB22	PF3D7_0931000	12710	12600	15112	17240	9655	14803	12176	20628	18234	8401
PB30	PF3D7_1345800	4882	5026	6110	7197	2576	5164	4466	5847	5170	1665
PB56	PF3D7_0105500	5404	4715	2175	1758		3251	1499	2496	2518
PB116.2	PF3D7_0920300	410	314	253	296	386	288	183	344	325	193
PB76	PF3D7_1433400	2872	2216	2256	1961	2921	1127	473	1206	1075	1579
PB35	PF3D7_1001700	459	402	381	381	851	189	84	365	231	768
PB69.1	PF3D7_0524400	12627	11054	3221	3618	3136	2513	1344	2012	1270	5454

## Sheet: QIseq Accesion Codes
KEY
Sample Name	Supplier Name	Accession Number	Notes
Gam_Day 0_3	T0_Gam_9	ERS3340839	2019
Gam_Day 14_3	T3_Gam_9	ERS3340841
Gam_Day 0_1.1	Gam_Start_1_1	ERS8537954	2021
Gam_Day 0_1.2	Gam_Start_1_2	ERS8537955
Gam_Day 0_2.1	Gam_Start_2_1	ERS8537958
Gam_Day 0_2.2	Gam_Start_2_2	ERS8537959
Gam_Day 14_1.1	Gam_End_1_1	ERS8537956
Gam_Day 14_1.2	Gam_End_1_2	ERS8537957
Gam_Day 14_2.1	Gam_End_2_1	ERS8537960
Gam_Day 14_2.2	Gam_End_2_2	ERS8537961
