# Supplementary material for: Phenotypic Screens Identify Genetic Factors Associated with Gametocyte Development in the Human Malaria Parasite Plasmodium falciparum
Source: Microbiol Spectr. 2023 May 8;11(3):e04164-22. doi: 10.1128/spectrum.04164-22 (PMC10269797; doi:10.1128/spectrum.04164-22)
Supplement: Supplemental file 2 — Data Set S2. Download spectrum.04164-22-s0003.xlsx, XLSX file, 0.03 MB [file spectrum.04164-22-s0003.xlsx]

## Sheet: Gene Ontology (Fig. 1C)
Gene Ontology of gametocyte phenotypes
GO category	GO ID	GO Term	p value (top GO)	Gametocyte Phenotypic Category	Annotated	Significant	Expected	Fraction of genes = (Significant/Annotated)
MF	GO:0050839	cell adhesion molecule binding	0.17	hyper-producer	6	4	2.53	0.666667
MF	GO:0140657	ATP-dependent activity	0.32	hyper-producer	5	3	2.11	0.6
MF	GO:0005215	transporter activity	0.35	hyper-producer	3	2	1.26	0.666667
MF	GO:0004540	ribonuclease activity	0.35	hyper-producer	3	2	1.26	0.666667
MF	GO:0046812	host cell surface binding	0.35	hyper-producer	3	2	1.26	0.666667
MF	GO:0032555	purine ribonucleotide binding	0.35	hyper-producer	3	2	1.26	0.666667
MF	GO:0003824	catalytic activity	0.36	hyper-producer	18	8	7.58	0.444444
MF	GO:0097367	carbohydrate derivative binding	0.39	hyper-producer	4	3	1.68	0.75
MF	GO:0016787	hydrolase activity	0.64	hyper-producer	6	3	2.53	0.5
MF	GO:0005198	structural molecule activity	0.65	hyper-producer	5	2	2.11	0.4
BP	GO:0020033	antigenic variation	0.12	hyper-producer	6	4	2.31	0.666667
BP	GO:0020035	cytoadherence to microvasculature, media...	0.12	hyper-producer	6	4	2.31	0.666667
BP	GO:0020013	modulation by symbiont of host erythrocy...	0.12	hyper-producer	6	4	2.31	0.666667
BP	GO:0019752	carboxylic acid metabolic process	0.13	hyper-producer	4	3	1.54	0.75
BP	GO:0044238	primary metabolic process	0.2	hyper-producer	28	10	10.77	0.357143
BP	GO:0071702	organic substance transport	0.25	hyper-producer	5	3	1.92	0.6
BP	GO:0034470	ncRNA processing	0.3	hyper-producer	3	2	1.15	0.666667
BP	GO:0042254	ribosome biogenesis	0.3	hyper-producer	3	2	1.15	0.666667
BP	GO:0016070	RNA metabolic process	0.36	hyper-producer	11	5	4.23	0.454545
BP	GO:0044248	cellular catabolic process	0.37	hyper-producer	4	2	1.54	0.5
CC	GO:0020030	infected host cell surface knob	0.043	hyper-producer	7	5	2.48	0.714286
CC	GO:0020002	host cell plasma membrane	0.1	hyper-producer	6	4	2.12	0.666667
CC	GO:0005856	cytoskeleton	0.267	hyper-producer	3	2	1.06	0.666667
CC	GO:0020036	Maurer's cleft	0.365	hyper-producer	9	4	3.18	0.444444
CC	GO:0005783	endoplasmic reticulum	0.422	hyper-producer	4	2	1.41	0.5
CC	GO:0043227	membrane-bounded organelle	0.423	hyper-producer	57	18	20.16	0.315789
CC	GO:0016021	integral component of membrane	0.449	hyper-producer	7	3	2.48	0.428571
CC	GO:0043232	intracellular non-membrane-bounded organ...	0.535	hyper-producer	11	5	3.89	0.454545
CC	GO:0031981	nuclear lumen	0.56	hyper-producer	5	2	1.77	0.4
CC	GO:1990904	ribonucleoprotein complex	0.56	hyper-producer	8	3	2.83	0.375
MF	GO:0003723	RNA binding	0.16	hypo-producer	13	6	4.79	0.461538
MF	GO:0005488	binding	0.2	hypo-producer	38	16	14	0.421053
MF	GO:0005515	protein binding	0.21	hypo-producer	19	8	7	0.421053
MF	GO:0030234	enzyme regulator activity	0.26	hypo-producer	3	2	1.11	0.666667
MF	GO:0043167	ion binding	0.26	hypo-producer	3	2	1.11	0.666667
MF	GO:0003735	structural constituent of ribosome	0.26	hypo-producer	3	2	1.11	0.666667
MF	GO:0140657	ATP-dependent activity	0.55	hypo-producer	5	2	1.84	0.4
MF	GO:0050839	cell adhesion molecule binding	0.66	hypo-producer	6	2	2.21	0.333333
MF	GO:0003729	mRNA binding	0.66	hypo-producer	6	2	2.21	0.333333
MF	GO:0005215	transporter activity	0.71	hypo-producer	3	1	1.11	0.333333
BP	GO:0016192	vesicle-mediated transport	0.027	hypo-producer	4	4	1.77	1
BP	GO:0044409	entry into host	0.198	hypo-producer	4	3	1.77	0.75
BP	GO:0022607	cellular component assembly	0.198	hypo-producer	4	3	1.77	0.75
BP	GO:0006996	organelle organization	0.361	hypo-producer	6	4	2.65	0.666667
BP	GO:0009987	cellular process	0.371	hypo-producer	48	21	21.23	0.4375
BP	GO:0048523	negative regulation of cellular process	0.383	hypo-producer	3	2	1.33	0.666667
BP	GO:0006397	mRNA processing	0.383	hypo-producer	3	2	1.33	0.666667
BP	GO:0044265	cellular macromolecule catabolic process	0.383	hypo-producer	3	2	1.33	0.666667
BP	GO:0006508	proteolysis	0.383	hypo-producer	3	2	1.33	0.666667
BP	GO:0042592	homeostatic process	0.383	hypo-producer	3	2	1.33	0.666667
CC	GO:0016020	membrane	0.045	hypo-producer	14	8	5.63	0.571429
CC	GO:0031410	cytoplasmic vesicle	0.051	hypo-producer	3	3	1.21	1
CC	GO:0098588	bounding membrane of organelle	0.051	hypo-producer	3	3	1.21	1
CC	GO:0098796	membrane protein complex	0.065	hypo-producer	5	4	2.01	0.8
CC	GO:0140535	intracellular protein-containing complex	0.065	hypo-producer	5	4	2.01	0.8
CC	GO:0140513	nuclear protein-containing complex	0.149	hypo-producer	4	3	1.61	0.75
CC	GO:0005737	cytoplasm	0.205	hypo-producer	31	17	12.48	0.548387
CC	GO:0005829	cytosol	0.275	hypo-producer	5	3	2.01	0.6
CC	GO:0031984	organelle subcompartment	0.319	hypo-producer	3	2	1.21	0.666667
CC	GO:0044391	ribosomal subunit	0.319	hypo-producer	3	2	1.21	0.666667
MF	GO:0003677	DNA binding	0.064	neutral	5	3	1.4	0.6
MF	GO:0004674	protein serine/threonine kinase activity	0.166	neutral	3	2	0.84	0.666667
MF	GO:0003729	mRNA binding	0.18	neutral	6	3	1.68	0.5
MF	GO:0140640	catalytic activity, acting on a nucleic ...	0.396	neutral	5	2	1.4	0.4
MF	GO:0016787	hydrolase activity	0.462	neutral	6	2	1.68	0.333333
MF	GO:0003824	catalytic activity	0.525	neutral	18	7	5.05	0.388889
MF	GO:0003723	RNA binding	0.529	neutral	13	5	3.65	0.384615
MF	GO:0044877	protein-containing complex binding	0.608	neutral	3	1	0.84	0.333333
MF	GO:0032555	purine ribonucleotide binding	0.608	neutral	3	1	0.84	0.333333
MF	GO:0043167	ion binding	0.608	neutral	3	1	0.84	0.333333
BP	GO:0006468	protein phosphorylation	0.026	neutral	4	3	0.85	0.75
BP	GO:0022402	cell cycle process	0.11	neutral	3	2	0.63	0.666667
BP	GO:0000278	mitotic cell cycle	0.11	neutral	3	2	0.63	0.666667
BP	GO:0006974	cellular response to DNA damage stimulus	0.11	neutral	3	2	0.63	0.666667
BP	GO:0050794	regulation of cellular process	0.19	neutral	11	4	2.33	0.363636
BP	GO:0006518	peptide metabolic process	0.196	neutral	7	3	1.48	0.428571
BP	GO:0090304	nucleic acid metabolic process	0.244	neutral	12	2	2.54	0.166667
BP	GO:1901564	organonitrogen compound metabolic proces...	0.255	neutral	17	7	3.6	0.411765
BP	GO:0044260	cellular macromolecule metabolic process	0.262	neutral	18	7	3.81	0.388889
BP	GO:0044267	cellular protein metabolic process	0.281	neutral	14	6	2.96	0.428571
CC	GO:0005634	nucleus	0.087	neutral	41	15	12	0.365854
CC	GO:0110165	cellular anatomical entity	0.25	neutral	79	23	23.12	0.291139
CC	GO:0031224	intrinsic component of membrane	0.28	neutral	8	3	2.34	0.375
CC	GO:0009986	cell surface	0.312	neutral	4	2	1.17	0.5
CC	GO:0031981	nuclear lumen	0.433	neutral	5	2	1.46	0.4
CC	GO:0065010	extracellular membrane-bounded organelle	0.482	neutral	5	2	1.46	0.4
CC	GO:0020036	Maurer's cleft	0.489	neutral	9	3	2.63	0.333333
CC	GO:0020011	apicoplast	0.542	neutral	6	2	1.76	0.333333
CC	GO:0031984	organelle subcompartment	0.633	neutral	3	1	0.88	0.333333
CC	GO:0005739	mitochondrion	0.633	neutral	3	1	0.88	0.333333

## Sheet: FPKM expression (Fig. 1D)
Unique reads from Lopez-Barragan et. al dataset [48] were used to examine the expression of genes from gametocyte phenotypic catgeories
GENE_ID	Gametocyte Phenotypic Categeory	Gene Name	Ring (FPKM)	Early Trophozoite (FPKM)	Late Trophozoite (FPKM)	Schizont (FPKM)	Mean Asexual Stages	Gametocyte II (FPKM)	Gametocyte V (FPKM)	Ookinete (FPKM)	Mean Sexual Stages
PF3D7_1143500	hypo-producer	conserved Plasmodium protein, unknown function	6.53	2.87	11.11	2.07	5.645	9.78	82.98	29.1	40.62
PF3D7_0811300	hypo-producer	CCR4-associated factor 1	402.2	70.06	117.56	38.84	157.165	12.49	69.82	206.03	96.1133
PF3D7_0203000	hypo-producer	repetitive organellar protein, putative	9.04	1.15	14.55	8.06	8.2	2.53	14.32	105.24	40.6967
PF3D7_1452500	hypo-producer	syntaxin-6, putative	9.19	2.87	10.21	3.77	6.51	9.67	149.42	22.49	60.5267
PF3D7_1118100	hypo-producer	AP-1 complex subunit sigma, putative	12.13	3.3	9.74	1.78	6.7375	24.16	79.74	39.24	47.7133
PF3D7_1013600	hypo-producer	conserved Plasmodium protein, unknown function	4.75	1.79	12.3	3.75	5.6475	1.79	15.38	12.81	9.99333
PF3D7_1136600	hypo-producer	conserved Plasmodium protein, unknown function	179.78	35.53	10.02	0.92	56.5625	2.58	14.63	36.04	17.75
PF3D7_1136000	hypo-producer	conserved Plasmodium protein, unknown function	4.62	0.36	5.85	1.56	3.0975	0.74	9.16	24.7	11.5333
PF3D7_0830900	hypo-producer	Plasmodium exported protein, unknown function	14.62	17.84	5.62	1.6	9.92	13.05	100.5	81.79	65.1133
PF3D7_0524400	hypo-producer	ribosome-interacting GTPase 1, putative	56.76	55.18	39.26	8.05	39.8125	6.1	15.4	43.26	21.5867
PF3D7_0416500	hypo-producer	repressor of RNA polymerase III transcription MAF1	2.89	0.5	10.34	5.17	4.725	13.22	64.8	109.71	62.5767
PF3D7_1126200	hypo-producer	40S ribosomal protein S18, putative	973.78	448.53	220.4	70.31	428.255	572.01	287.04	371.84	410.297
PF3D7_0405400	hypo-producer	pre-mRNA-processing-splicing factor 8, putative	156.78	102.89	99.78	16.79	94.06	6.56	15.84	402.18	141.527
PF3D7_0731600	hypo-producer	acyl-CoA synthetase	39.68	68.94	79.53	15.08	50.8075	0.37	0.9	27.48	9.58333
PF3D7_0731000	hypo-producer	non-coding RNA	7.7	0.1	1.43	0.26	2.3725	1.01	2.78	4.04	2.61
PF3D7_1342900	hypo-producer	AP2 domain transcription factor AP2-HS	14.78	13.37	5.04	0.29	8.37	1.62	18.74	27.65	16.0033
PF3D7_1441800	hypo-producer	vacuolar protein sorting-associated protein 60, putative	7.12	2.78	6.09	1.82	4.4525	5.92	138.14	73.21	72.4233
PF3D7_0211100	hypo-producer	conserved Plasmodium protein, unknown function	2.46	1.87	0.76	0.04	1.2825	0.8	9.24	0	3.34667
PF3D7_1333400	hypo-producer	AMMECR1 domain-containing protein, putative	289.29	22.17	18.53	10.38	85.0925	18.08	255.58	57.29	110.317
PF3D7_1227000	hypo-producer	conserved Plasmodium protein, unknown function	3.12	1.89	6.36	3.81	3.795	14.51	101.54	37.47	51.1733
PF3D7_1433400	hypo-producer	PHD finger protein PHD2, putative	16.22	42.77	44.79	13.13	29.2275	3.44	35.46	76.44	38.4467
PF3D7_1035700	hypo-producer	duffy binding-like merozoite surface protein	10.56	0.62	61.64	60.88	33.425	2.01	1.89	151.25	51.7167
PF3D7_0614500	hypo-producer	60S ribosomal protein L19	136.6	133.67	71.26	6.45	86.995	31.69	65.89	269.78	122.453
PF3D7_1252300	hypo-producer	conserved Plasmodium protein, unknown function	237.77	442.63	44.75	4.85	182.5	11.09	9.33	27.21	15.8767
PF3D7_0206100	hypo-producer	cysteine desulfuration protein SufE	18.14	8.62	8.06	1.8	9.155	8.17	31.34	65.25	34.92
PF3D7_0523200	hypo-producer	heptatricopeptide repeat-containing protein, putative	8.93	8.18	4.88	1.78	5.9425	1.73	14.81	5.7	7.41333
PF3D7_0632800	hypo-producer	erythrocyte membrane protein 1, PfEMP1	112.04	10.93	1.88	0.9	31.4375	0.61	0.57	1.59	0.923333
PF3D7_1206800	hypo-producer	conserved Plasmodium protein, unknown function	9.83	4.78	9.14	0.64	6.0975	5.18	15.16	8.02	9.45333
PF3D7_1146900	hypo-producer	protein YIPF6, putative	10.08	1.44	2.59	0.18	3.5725	13.82	65.1	26.72	35.2133
PF3D7_1207300	hypo-producer	LIMP protein, putative	6.62	0.56	0.41	0	1.8975	64.77	1225.43	529.18	606.46
PF3D7_0619900	hypo-producer	splicing factor 3A subunit 2, putative	13.49	5.61	9.37	0.89	7.34	5.28	32.01	85.16	40.8167
PF3D7_1018300	hypo-producer	peptidase, putative	73.16	29.25	22.98	2.82	32.0525	4.28	36.34	224.39	88.3367
PF3D7_1411100	hypo-producer	conserved Plasmodium membrane protein, unknown function	20.71	3.13	12	3.23	9.7675	12.09	64.93	13.78	30.2667
PF3D7_0110500	hypo-producer	bromodomain protein 3, putative	20.61	32.68	12.96	1.68	16.9825	9.5	34.61	111.42	51.8433
PF3D7_1328700	hypo-producer	Plasmodium RNA of unknown function RUF1	20.77	14.55	10.42	20.99	16.6825	49.78	49.54	176.59	91.97
PF3D7_1311900	hypo-producer	V-type proton ATPase catalytic subunit A	215.18	98.82	149.85	52.77	129.155	11.05	17.98	44.13	24.3867
PF3D7_0808700	hypo-producer	erythrocyte membrane protein 1, PfEMP1	47.44	1.92	0.57	0.16	12.5225	1.13	1.86	6.92	3.30333
PF3D7_1227800	hypo-producer	elongator complex protein 3, putative	79.99	63.53	12.51	0.95	39.245	2.49	5.07	79.1	28.8867
PF3D7_0916700	hypo-producer	RNA-binding protein musashi, putative	231.78	31.55	17.12	2.64	70.7725	7.94	34.75	47.06	29.9167
PF3D7_0402000	hypo-producer	Plasmodium exported protein (PHISTa), unknown function	26.3	222.64	63.23	1.89	78.515	6.99	3.9	25.07	11.9867
PF3D7_1434200	hypo-producer	calmodulin	86.89	33.72	144.1	41.25	76.49	132.47	94.84	130.93	119.413
PF3D7_0705100	hypo-producer	conserved Plasmodium protein, unknown function	5.95	0.58	13.17	5.14	6.21	2.71	25.6	50.78	26.3633
PF3D7_1330500	hypo-producer	CTLH domain-containing protein, putative	8.97	1.19	15.99	6.49	8.16	13.46	112.82	505.36	210.547
PF3D7_0532000	hypo-producer	28S ribosomal RNA	1151.61	854.94	451.19	228.68	671.605	1246.32	354.08	1624.9	1075.1
PF3D7_1001700	hypo-producer	Plasmodium exported protein (PHISTc), unknown function	97.5	6.24	15.52	8.2	31.865	0.64	2.62	14.07	5.77667
PF3D7_1360200	hypo-producer	ER membrane protein complex subunit 3, putative	75.65	32.18	18.97	3.01	32.4525	26.57	32.93	105.08	54.86
PF3D7_1001200	hyper-producer	acyl-CoA binding protein, isoform 2, ACBP2	14.53	37.72	21.8	2.54	19.1475	0.6	0.63	16.97	6.06667
PF3D7_1344000	hyper-producer	aminomethyltransferase, putative	9.92	2.21	5.4	0.54	4.5175	1.58	9.51	5.75	5.61333
PF3D7_1138900	hyper-producer	non-coding RNA	6.14	0.85	2.9	2.73	3.155	88.05	142.32	18.03	82.8
PF3D7_0615900	hyper-producer	protein phosphatase, putative	9.77	15.61	19.59	4.06	12.2575	7.33	63.37	49.27	39.99
PF3D7_1252000	hyper-producer	tRNA Glutamine	6.74	5.13	6.61	2.16	5.16	8.96	0	0	2.98667
PF3D7_1001900	hyper-producer	Plasmodium exported protein (hyp16), unknown function	153.2	4.15	3.79	0.48	40.405	0.19	0.82	2.76	1.25667
PF3D7_0404600	hyper-producer	conserved Plasmodium membrane protein, unknown function	35.81	15.06	15.11	0.73	16.6775	2.57	37.99	14.44	18.3333
PF3D7_1350500	hyper-producer	conserved Plasmodium protein, unknown function	40.7	13.49	19.76	7.15	20.275	1.86	5.45	35.48	14.2633
PF3D7_0203700	hyper-producer	protein MAK16, putative	230.86	156.8	25.98	1.59	103.808	10.02	19.75	97.21	42.3267
PF3D7_0630100	hyper-producer	alpha/beta hydrolase, putative	5.39	3.78	1.79	0.29	2.8125	1.06	12.66	67.04	26.92
PF3D7_0623900	hyper-producer	ribonuclease H2 subunit A, putative	16.55	5.34	20.55	2.39	11.2075	13.36	51.87	734.2	266.477
PF3D7_0306300	hyper-producer	glutaredoxin 1	29.05	32.13	42.64	4.86	27.17	110.73	149.92	107.36	122.67
PF3D7_0104200	hyper-producer	StAR-related lipid transfer protein	11.04	45.99	55.22	21.85	33.525	7.31	14.59	79.02	33.64
PF3D7_0627900	hyper-producer	ribonuclease P protein subunit p29, putative	24.49	10.5	7.53	1.45	10.9925	2.86	8.41	4.17	5.14667
PF3D7_0622900	hyper-producer	AP2 domain transcription factor AP2Tel	69.5	12.07	8.39	1.68	22.91	2.51	18.98	114.12	45.2033
PF3D7_1316000	hyper-producer	protein kinase, putative	11.48	1.73	0.52	0	3.4325	21.39	505.66	228.17	251.74
PF3D7_1347200	hyper-producer	nucleoside transporter 1	575.2	422.75	186.24	10.94	298.783	31.86	74.12	99.76	68.58
PF3D7_1108000	hyper-producer	IWS1-like protein, putative	140.44	65.01	33.09	4.2	60.685	15.36	38.87	668.77	241
PF3D7_1305500	hyper-producer	mitogen-activated protein kinase phosphatase 1, putative	5.8	4.16	3.67	0.21	3.46	3.47	23.77	4.87	10.7033
PF3D7_0521900	hyper-producer	conserved Plasmodium protein, unknown function	10.2	0.54	1.03	0.09	2.965	3.16	24.77	38.13	22.02
PF3D7_1302000	hyper-producer	EMP1-trafficking protein	226.19	164.78	16.28	5.17	103.105	2.11	2.03	14.53	6.22333
PF3D7_1219300	hyper-producer	erythrocyte membrane protein 1, PfEMP1	61.29	13	3.5	0.44	19.5575	4.47	3.23	10.53	6.07667
PF3D7_1444100	hyper-producer	conserved Plasmodium protein, unknown function	4.84	0.34	2.45	0.58	2.0525	0.97	10.93	6.48	6.12667
PF3D7_1432400	hyper-producer	leucine-rich repeat protein	3.26	0.21	3.27	0.13	1.7175	4.27	24.18	15.22	14.5567
PF3D7_0604400	hyper-producer	conserved protein, unknown function	5.42	0.69	0.38	0	1.6225	45.66	3327.8	192.46	1188.64
PF3D7_1141900	hyper-producer	inner membrane complex protein 1b, putative	5.15	0.06	0.3	0	1.3775	5.99	291.22	1939.89	745.7
PF3D7_0900800	hyper-producer	erythrocyte membrane protein 1 (PfEMP1), exon 2, pseudogene	0	0	0	0	0	0	0	0	0
PF3D7_0322100	hyper-producer	mRNA-capping enzyme subunit beta	68.61	19.69	18.06	1.72	27.02	2.05	11.38	15.76	9.73
PF3D7_1300800	hyper-producer	erythrocyte membrane protein 1 (PfEMP1), pseudogene	0.71	0	0	0	0.1775	0	0	0	0
PF3D7_0937800	hyper-producer	erythrocyte membrane protein 1, PfEMP1	26.46	1.67	4	0.62	8.1875	2.31	2.61	3.67	2.86333
PF3D7_0704600	hyper-producer	HECT-type E3 ubiquitin ligase UT	134.3	57.58	41.68	13.08	61.66	14.52	61.2	373.27	149.663
PF3D7_0606000	hyper-producer	protein KIC1	174.75	27.89	20.46	5.85	57.2375	5.02	15.36	57.92	26.1
PF3D7_1200600	hyper-producer	erythrocyte membrane protein 1, PfEMP1	69.94	2.62	0.61	0.05	18.305	0.84	1.02	8.01	3.29
PF3D7_0200300	hyper-producer	erythrocyte membrane protein 1 (PfEMP1), exon 2	0.73	0.07	0	0	0.2	0	0.1	0	0.0333333
PF3D7_0414600	hyper-producer	acylated pleckstrin-homology domain-containing protein, putative	3.22	1.47	29.84	14.33	12.215	10.6	63.04	319.26	130.967
PF3D7_1138800	hyper-producer	WD repeat-containing protein, putative	78.02	18.27	13.61	4.09	28.4975	2.74	18.55	102.4	41.23
PF3D7_1004600	hyper-producer	conserved Plasmodium membrane protein, unknown function	5.51	0.61	8.06	2.36	4.135	5.49	43.31	233.78	94.1933
PF3D7_1035800	hyper-producer	probable protein, unknown function	35.37	100.36	3.45	0.78	34.99	0.27	0.48	0	0.25
PF3D7_1103100	hyper-producer	60S acidic ribosomal protein P1, putative	1624.59	1493.07	452.53	198.66	942.212	1479.73	2641.06	1067.62	1729.47
PF3D7_1231800	hyper-producer	asparagine-rich protein, putative	89.72	11.35	17.33	2.83	30.3075	2.55	13.58	55.13	23.7533
PF3D7_1016500	hyper-producer	Plasmodium exported protein (PHISTc), unknown function	6.5	1.04	0.91	0	2.1125	1.3	4.19	6.51	4
PF3D7_1122900	hyper-producer	dynein heavy chain, putative	4.87	0.5	0.37	0.02	1.44	0.75	8.77	7.24	5.58667
PF3D7_0726000	hyper-producer	28S ribosomal RNA	1380.61	1424.02	698.45	965.53	1117.15	1630.6	539.62	2800.86	1657.03
PF3D7_1207800	hyper-producer	conserved Plasmodium protein, unknown function	14.15	8.17	4.73	1.18	7.0575	1.25	2.68	42.83	15.5867
PF3D7_0511500	hyper-producer	RNA pseudouridylate synthase, putative	123.39	80.8	23.46	4.89	58.135	3.7	34.06	95.55	44.4367
PF3D7_0400100	hyper-producer	erythrocyte membrane protein 1, PfEMP1	23.75	12.54	2.66	0.45	9.85	1.67	0.92	4.04	2.21
