# Supplementary material for: Phenotypic Screens Identify Genetic Factors Associated with Gametocyte Development in the Human Malaria Parasite Plasmodium falciparum
Source: Microbiol Spectr. 2023 May 8;11(3):e04164-22. doi: 10.1128/spectrum.04164-22 (PMC10269797; doi:10.1128/spectrum.04164-22)
Supplement: Supplemental file 3 — Data Set S3. Download spectrum.04164-22-s0004.xlsx, XLSX file, 0.02 MB [file spectrum.04164-22-s0004.xlsx]

## Sheet:  Fig. S3 B
Dataset 3. Conservation of genes across Plasmodium
GENE ID	Gene Name	Gametocyte Phenotypic Category	P. bergheii	P. cynomolgi	P. falciparum	P. knowlesi	P. vivax	Orthogroup	Notes
PF3D7_1143500	conserved Plasmodium protein, unknown function	Hypo-producer	33.8	24.7	100	29.1	27.2	OG0001996
PF3D7_0811300	CCR4-associated factor 1	Hypo-producer	93	75.7	100	94.1	95.2	OG0000728
PF3D7_0203000	repetitive organellar protein, putative	Hypo-producer	31.2	33.8	100	32.2	29.6	OG0003540
PF3D7_1118100	AP-1 complex subunit sigma, putative	Hypo-producer	89.7	94.8	100	94.2	94.8	OG0001171
PF3D7_1452500	syntaxin-6, putative	Hypo-producer	59.8	63.3	100	69.4	67	OG0002693
PF3D7_1013600	conserved Plasmodium protein, unknown function	Hypo-producer	44.6	36.7	100	41.5	39.6	OG0000504
PF3D7_1136000	conserved Plasmodium protein, unknown function	Hypo-producer	57	66.7	100	62.7	64.7	OG0002931
PF3D7_1136600	conserved Plasmodium protein, unknown function	Hypo-producer	44.2	51.5	100	33.4	30.7	OG0001658
PF3D7_0830900	Plasmodium exported protein, unknown function	Hypo-producer	NA	NA	100	NA	NA	NA	P. falciparum specific
PF3D7_0524400	ribosome-interacting GTPase 1, putative	Hypo-producer	95.1	97.3	100	97.3	97.3	OG0000102
PF3D7_0416500	repressor of RNA polymerase III transcription MAF1	Hypo-producer	85.3	90.2	100	87.5	87.5	OG0003342
PF3D7_0405400	pre-mRNA-processing-splicing factor 8, putative	Hypo-producer	85.9	85.7	100	82.6	81.4	OG0001051
PF3D7_1126200	40S ribosomal protein S18, putative	Hypo-producer	92.3	93.6	100	93.6	92.9	OG0000445
PF3D7_1441800	vacuolar protein sorting-associated protein 60, putative	Hypo-producer	71.8	61	100	61	59.3	OG0002033
PF3D7_0731600	acyl-CoA synthetase	Hypo-producer	44.3	41.7	100	51.4	50.7	OG0000034
PF3D7_0731000	non-coding RNA	Hypo-producer	NA	NA	NA	NA	NA	NA
PF3D7_1342900	AP2 domain transcription factor AP2-HS	Hypo-producer	42.6	45.3	100	45.3	45.3	OG0004099
PF3D7_1333400	AMMECR1 domain-containing protein, putative	Hypo-producer	65.8	66.1	100	67	68.2	OG0003343
PF3D7_0211100	conserved Plasmodium protein, unknown function	Hypo-producer	48.8	44.5	100	49.2	49.5	OG0004349
PF3D7_1433400	PHD finger protein PHD2, putative	Hypo-producer	35.6	31.4	100	31.8	32.8	OG0002604
PF3D7_1227000	conserved Plasmodium protein, unknown function	Hypo-producer	51	47.4	100	49.4	47.5	OG0000828
PF3D7_1035700	duffy binding-like merozoite surface protein	Hypo-producer	NA	25.1	100	24.8	24.9	OG0000028
PF3D7_0614500	60S ribosomal protein L19	Hypo-producer	92.2	95	100	94.5	95.1	OG0000234
PF3D7_1252300	conserved Plasmodium protein, unknown function	Hypo-producer	NA	40	100	38.5	40	OG0004754
PF3D7_0206100	cysteine desulfuration protein SufE	Hypo-producer	58.6	51.4	100	54.4	53.2	OG0004300
PF3D7_0523200	heptatricopeptide repeat-containing protein, putative	Hypo-producer	32.1	33.6	100	34.3	33.8	OG0003301
PF3D7_0632800	erythrocyte membrane protein 1, PfEMP1	Hypo-producer	NA	NA	100	NA	NA	NA	P. falciparum specific
PF3D7_0619900	splicing factor 3A subunit 2, putative	Hypo-producer	84.1	84.6	100	83.8	83.5	OG0002980
PF3D7_1206800	conserved Plasmodium protein, unknown function	Hypo-producer	48	38.9	100	46.3	50.6	OG0000801
PF3D7_1146900	protein YIPF6, putative	Hypo-producer	71.2	69.4	100	75.3	79.2	OG0002954
PF3D7_1207300	LIMP protein, putative	Hypo-producer	65.8	55.8	100	52.3	51.4	OG0000787
PF3D7_1018300	peptidase, putative	Hypo-producer	49.1	48.5	100	51.5	46.5	OG0002016
PF3D7_0110500	bromodomain protein 3, putative	Hypo-producer	27.7	23.7	100	35.5	34.5	OG0004314
PF3D7_1328700	Plasmodium RNA of unknown function RUF1	Hypo-producer	NA	NA	NA	NA	NA	NA
PF3D7_1311900	V-type proton ATPase catalytic subunit A	Hypo-producer	95.3	96.9	100	96.4	96.7	OG0003365
PF3D7_0808700	erythrocyte membrane protein 1, PfEMP1	Hypo-producer	NA	NA	100	NA	30.4	NA
PF3D7_1434200	calmodulin	Hypo-producer	95.6	99.1	100	99.1	99.1	OG0000607
PF3D7_0916700	RNA-binding protein musashi, putative	Hypo-producer	80.2	43.6	100	86.7	70.8	OG0004432
PF3D7_0705100	conserved Plasmodium protein, unknown function	Hypo-producer	33	43.9	100	33.1	38.8	OG0001574
PF3D7_1001700	Plasmodium exported protein (PHISTc), unknown function	Hypo-producer	NA	32.7	100	33.3	35.4	OG0004535
PF3D7_1330500	CTLH domain-containing protein, putative	Hypo-producer	60.6	66	100	66.2	62.6	OG0002945
PF3D7_0532000	28S ribosomal RNA	Hypo-producer	NA	NA	NA	NA	NA	NA
PF3D7_1360200	ER membrane protein complex subunit 3, putative	Hypo-producer	71.6	73.9	100	79.8	79.8	OG0001463
PF3D7_1327100	conserved protein, unknown function	Neutral/ na	62.3	60.9	100	65.6	62.6	OG0003708
PF3D7_1475700	tubulin epsilon chain, putative	Neutral/ na	78.7	79.1	100	80.3	79.3	OG0003652
PF3D7_1345800	conserved Plasmodium protein, unknown function	Neutral/ na	48.9	41.9	100	41.5	41.1	OG0000483
PF3D7_0918300	eukaryotic translation initiation factor 3 subunit F, putative	Neutral/ na	81.2	83	100	83	84.8	OG0004081
PF3D7_0103300	conserved protein, unknown function	Neutral/ na	42.2	39.7	100	39.1	36.5	OG0000231
PF3D7_0203600	conserved Plasmodium protein, unknown function	Neutral/ na	53.5	54.6	100	51.4	49.2	OG0003167
PF3D7_0727200	cysteine desulfurase IscS	Neutral/ na	69.4	86.6	100	86.1	85.3	OG0001503
PF3D7_1436200	basal complex protein BCP1	Neutral/ na	29.3	36.9	100	40	56.7	OG0001575
PF3D7_0812500	RNA-binding protein, putative	Neutral/ na	73.5	79.7	100	73.4	65.6	OG0000591
PF3D7_1139300	AP2 domain transcription factor AP2-G5	Neutral/ na	46.6	48	100	67.3	48	OG0002608
PF3D7_1445200	ATP-dependent RNA helicase MAK5, putative	Neutral/ na	54.8	47.8	100	56.9	56.8	OG0000161
PF3D7_0815000	selenoprotein	Neutral/ na	46.9	42.4	100	43.3	44	OG0003258
PF3D7_0601900	conserved Plasmodium protein, unknown function	Neutral/ na	NA	38.3	100	39.7	40	OG0004650
PF3D7_1433600	signal peptidase complex subunit SPC1, putative	Neutral/ na	58.6	54.5	100	61.8	53.5	OG0002079
PF3D7_1346300	DNA/RNA-binding protein Alba 2	Neutral/ na	79.6	79.2	100	79.7	73	OG0000914
PF3D7_1133700	FHA domain-containing protein, putative	Neutral/ na	50.9	55.1	100	53.9	54.7	OG0001111
PF3D7_1409500	conserved Plasmodium protein, unknown function	Neutral/ na	NA	NA	100	NA	NA	NA	P. falciparum specific
PF3D7_0202100	liver stage associated protein 2	Neutral/ na	NA	31.6	100	31.5	36.1	OG0004532
PF3D7_0612800	6-cysteine protein P12p	Neutral/ na	41.6	55.9	100	52.9	36	OG0002859
PF3D7_0105500	conserved protein, unknown function	Neutral/ na	64	55.3	100	54.2	54.2	OG0001547
PF3D7_0902200	serine/threonine protein kinase, FIKK family	Neutral/ na	52.5	52.3	100	53.1	53.1	OG0000022
PF3D7_1368800	DNA repair endonuclease XPF, putative	Neutral/ na	44.1	47.3	100	48.1	43.9	OG0000322
PF3D7_1216100	conserved protein, unknown function	Neutral/ na	70	60.6	100	62.4	60.6	OG0001800
PF3D7_0807600	conserved Plasmodium protein, unknown function	Neutral/ na	54.1	30.5	100	35.2	44.6	OG0001833
PF3D7_0920300	conserved Plasmodium protein, unknown function	Neutral/ na	37.6	31.3	100	29.5	30.8	OG0000884
PF3D7_1459500	conserved Plasmodium protein, unknown function	Neutral/ na	24.5	24.1	100	24.3	24.9	OG0003340
PF3D7_1430000	conserved protein, unknown function	Neutral/ na	31.5	69.6	100	60.5	67	OG0003616
PF3D7_0611800	conserved Plasmodium protein, unknown function	Neutral/ na	40.7	NA	100	NA	23	OG0003081
PF3D7_1433900	protein kinase, putative	Neutral/ na	29.4	22.4	100	25.9	21.9	OG0000213
PF3D7_0931000	elongation factor Tu, putative	Neutral/ na	50.7	37.3	100	47.4	46.4	OG0001078
PF3D7_0916700	RNA-binding protein musashi, putative	Neutral/ na	80.2	43.6	100	86.7	70.8	OG0004432
PF3D7_1334800	MSP7-like protein	Neutral/ na	34	39.5	100	40.9	39	OG0000008
PF3D7_1001200	acyl-CoA binding protein, isoform 2, ACBP2	Hyper-producer	60.5	58.6	100	55.1	57	OG0000097
PF3D7_0615900	protein phosphatase, putative	Hyper-producer	27.5	31.4	100	35.1	48.3	OG0003802
PF3D7_1344000	aminomethyltransferase, putative	Hyper-producer	55.5	50.9	100	54.7	56.7	OG0002482
PF3D7_1138900	non-coding RNA	Hyper-producer	NA	NA	NA	NA	NA	NA
PF3D7_1001900	Plasmodium exported protein (hyp16), unknown function	Hyper-producer	NA	35.2	100	41.4	37.7	OG0000090
PF3D7_0404600	conserved Plasmodium membrane protein, unknown function	Hyper-producer	31.4	30.1	100	26.2	27.1	OG0002442
PF3D7_1350500	conserved Plasmodium protein, unknown function	Hyper-producer	38.6	35.6	100	33.1	37.6	OG0003411
PF3D7_0630100	alpha/beta hydrolase, putative	Hyper-producer	55.9	50	100	50	50.1	OG0000887
PF3D7_0203700	protein MAK16, putative	Hyper-producer	77.6	77.9	100	80.5	78.1	OG0001318
PF3D7_0623900	ribonuclease H2 subunit A, putative	Hyper-producer	89.6	84.7	100	86.5	86.5	OG0000750
PF3D7_0731600	acyl-CoA synthetase	Hyper-producer	44.3	41.7	100	51.4	50.7	OG0000034
PF3D7_0627900	ribonuclease P protein subunit p29, putative	Hyper-producer	50.2	56.4	100	59.2	57.2	OG0000392
PF3D7_0306300	glutaredoxin 1	Hyper-producer	73.9	76.6	100	79.3	80.2	OG0002981
PF3D7_0104200	StAR-related lipid transfer protein	Hyper-producer	39.3	55.9	100	43.2	51.2	OG0002789
PF3D7_0622900	AP2 domain transcription factor AP2Tel	Hyper-producer	49.8	46.9	100	48.1	49.1	OG0004453
PF3D7_1316000	protein kinase, putative	Hyper-producer	78.9	77.8	100	78	78.6	OG0002997
PF3D7_1347200	nucleoside transporter 1	Hyper-producer	59.6	70.5	100	72.4	74.3	OG0000420
PF3D7_1108000	IWS1-like protein, putative	Hyper-producer	84.3	NA	100	87.1	87.1	OG0002767
PF3D7_1305500	mitogen-activated protein kinase phosphatase 1, putative	Hyper-producer	34.7	37.7	100	32.3	29.3	OG0002511
PF3D7_0521900	conserved Plasmodium protein, unknown function	Hyper-producer	45.4	45.7	100	37.7	40	OG0002293
PF3D7_1444100	conserved Plasmodium protein, unknown function	Hyper-producer	41.4	40.2	100	44.4	43.9	OG0003098
PF3D7_1219300	erythrocyte membrane protein 1, PfEMP1	Hyper-producer	NA	NA	100	NA	NA	NA	P. falciparum specific
PF3D7_1302000	EMP1-trafficking protein	Hyper-producer	NA	47.1	100	48.1	46.3	OG0004721
PF3D7_1432400	leucine-rich repeat protein	Hyper-producer	52	50.1	100	48.1	45.7	OG0002818
PF3D7_0604400	conserved protein, unknown function	Hyper-producer	43	38.4	100	39.9	40.6	OG0003144
PF3D7_1141900	inner membrane complex protein 1b, putative	Hyper-producer	55	59.5	100	56.9	58.2	OG0003285
PF3D7_0900800	erythrocyte membrane protein 1 (PfEMP1), exon 2, pseudogene	Hyper-producer	NA	NA	100	NA	NA	NA	P. falciparum specific
PF3D7_1300800	erythrocyte membrane protein 1 (PfEMP1), pseudogene	Hyper-producer	NA	NA	100	NA	NA	NA	P. falciparum specific
PF3D7_0322100	mRNA-capping enzyme subunit beta	Hyper-producer	50.2	50	100	49.1	50.4	OG0003948
PF3D7_0937800	erythrocyte membrane protein 1, PfEMP1	Hyper-producer	NA	NA	100	NA	NA	NA	P. falciparum specific
PF3D7_0704600	HECT-type E3 ubiquitin ligase UT	Hyper-producer	42	85.2	100	42.7	43.4	OG0000517
PF3D7_0606000	protein KIC1	Hyper-producer	26	30.7	100	27.6	28.9	OG0004275
PF3D7_1200600	erythrocyte membrane protein 1, PfEMP1	Hyper-producer	23.2	25.8	100	27.7	25.9	NA
PF3D7_0200300	erythrocyte membrane protein 1 (PfEMP1), exon 2	Hyper-producer	NA	NA	100	NA	NA	NA	P. falciparum specific
PF3D7_0414600	acylated pleckstrin-homology domain-containing protein, putative	Hyper-producer	61.2	68	100	69.3	65.1	OG0004227
PF3D7_1004600	conserved Plasmodium membrane protein, unknown function	Hyper-producer	41.1	45.1	100	38.1	36.1	OG0003437
PF3D7_1138800	WD repeat-containing protein, putative	Hyper-producer	57.5	59.3	100	59.9	69.9	OG0000096
PF3D7_1035800	probable protein, unknown function	Hyper-producer	NA	NA	100	NA	NA	NA	P. falciparum specific
PF3D7_1103100	60S acidic ribosomal protein P1, putative	Hyper-producer	88.2	84.2	100	86.8	85.5	OG0004461
PF3D7_1016500	Plasmodium exported protein (PHISTc), unknown function	Hyper-producer	NA	30.1	100	31.4	30.7	OG0004535
PF3D7_1231800	asparagine-rich protein, putative	Hyper-producer	49.9	81.1	100	80.2	80.1	OG0001511
PF3D7_1122900	dynein heavy chain, putative	Hyper-producer	66.8	72.1	100	68.3	66.5	OG0000477
PF3D7_0511500	RNA pseudouridylate synthase, putative	Hyper-producer	37.9	42	100	53.8	54.3	OG0004256
PF3D7_0726000	28S ribosomal RNA	Hyper-producer	NA	NA	NA	NA	NA	NA
PF3D7_1207800	conserved Plasmodium protein, unknown function	Hyper-producer	39.6	NA	100	44.6	44.2	OG0002471
PF3D7_0400100	erythrocyte membrane protein 1, PfEMP1	Hyper-producer	NA	NA	100	23.7	NA	NA
PF3D7_1432400	leucine-rich repeat protein	Hyper-producer	52	50.1	100	48.1	45.7	OG0002818
