# Supplementary material for: Phenotypic Screens Identify Genetic Factors Associated with Gametocyte Development in the Human Malaria Parasite Plasmodium falciparum
Source: Microbiol Spectr. 2023 May 8;11(3):e04164-22. doi: 10.1128/spectrum.04164-22 (PMC10269797; doi:10.1128/spectrum.04164-22)
Supplement: Supplemental file 4 — Data Set S4. Download spectrum.04164-22-s0005.xlsx, XLSX file, 0.03 MB [file spectrum.04164-22-s0005.xlsx]

## Sheet: Ranked Mutants (Fig. 2C)
Dataset 4. Gametocyte Conversion Assay with individual piggyBac clones
pB_ID	GENE ID	GCR %
PB30	PF3D7_1345800	0.135022
PB77	PF3D7_0322100	0.584812
PB101	PF3D7_0312400	0.868127
PB24	PF3D7_1231800	0.99251
PB5	PF3D7_1141900	1.2153
PB64	PF3D7_1108000	1.23134
PB26	PF3D7_1444100	1.25251
PB13	PF3D7_1360200	1.29478
PB96	PF3D7_1207300	1.30747
PB50	PF3D7_1138800	1.31807
PB22	PF3D7_0931000	1.34681
PB17	PF3D7_0521900	1.38875
PB74	PF3D7_0402000	1.47408
PB44	PF3D7_1352600	1.5262
PB81	PF3D7_1350500	1.74384
PB4	PF3D7_1122900	1.82847
PB45	PF3D7_1227000	1.94606
PB82	PF3D7_1206800	2.01095
PB68	PF3D7_0601900	2.02135
PB6	PF3D7_1475700	2.10055
PB49	PF3D7_1328700	2.11482
PB61	PF3D7_1342900	2.19368
PB55	PF3D7_0727200	2.24498
WT_NF54		2.25885
PB9	PF3D7_0404600	2.27541
PB2	PF3D7_1305500	2.34324
PB38	PF3D7_1035700	2.49065
PB72	PF3D7_1409500	2.6881
PB20	PF3D7_0808700	2.69755
PB52	PF3D7_1136600	3.20942
PB14	PF3D7_0511500	3.27692
PB31	PF3D7_1432400	3.36279
PB109	PF3D7_1452500	3.50171
PB29	PF3D7_1441800	3.57993
PB28	PF3D7_1138900	3.91536
PB105	PF3D7_1333400	3.91776
PB99	PF3D7_1347200	3.92544
PB73	PF3D7_0916700	3.94008
PB91	PF3D7_1433900	3.97152
PB84	PF3D7_1221000	3.99514
PB11	PF3D7_0416500	4.0671
PB15	PF3D7_0611800	4.23165
PB1	PF3D7_0811300	4.42799
PB94	PF3D7_0110500	4.49134
PB108	PF3D7_1252300	4.53896
PB58	PF3D7_1343700	4.54143
PB111	PF3D7_1004600	4.74759
PB97	PF3D7_0405400	5.03015
PB47	PF3D7_1432400	5.23915
PB35	PF3D7_1001700	5.35299
PB85	PF3D7_0916700	5.72022
PB123	PF3D7_1411100.1	6.04639
PB23	PF3D7_0830900	6.39866
PB102	PF3D7_1316000	8.35905
PB83	PF3D7_1406900	8.43737
PB65	PF3D7_0606000	22.1522

## Sheet: Gametocyte Conversion Assay
pB_ID	GENE ID		replicate_1	replicate_2	replicate_3	replicate_4	replicate_5	Mean Parasitemia %	Mean Gametocytemia %	Mean Conversion (G %/ P%)	GCR %
PB1	PF3D7_0811300	Parasitemia %	1.64	1.64	1.76	1.73	1.78	1.71
		Gametocytemia %	0.08	0.05	0.06	0.08	0.11		0.076
			0.0487805	0.0304878	0.0340909	0.0462428	0.0617978			0.0442799	4.42799
PB2	PF3D7_1305500	Parasitemia %		4.51	4.27	4.93	4.71	4.605
		Gametocytemia %	0.1	0.14	0.09	0.09	0.11		0.106
				0.0310421	0.0210773	0.0182556	0.0233546			0.0234324	2.34324
PB3	PF3D7_0615900	Parasitemia %	0.76	0.74	0.82	0.9	0.97	0.838
		Gametocytemia %	0.07	0.06	0.13	0.07	0.05		0.076
			0.0921053	0.0810811	0.158537	0.0777778	0.0515464			0.0922094	9.22094
PB4	PF3D7_1122900	Parasitemia %	4.29	4.29	4.33	4.27	4.19	4.274
		Gametocytemia %	0.08	0.07	0.06	0.08	0.1		0.078
			0.018648	0.016317	0.0138568	0.0187354	0.0238663			0.0182847	1.82847
PB6	PF3D7_1475700	Parasitemia %	5.29	5.16	5.19	5.56	5.1	5.26
		Gametocytemia %	0.12		0.08	0.07	0.17		0.11
			0.0226843		0.0154143	0.0125899	0.0333333			0.0210055	2.10055
PB9	PF3D7_0404600	Parasitemia %	4.74	4.6	4.63	4.88	3.76	4.522
		Gametocytemia %	0.12	0.12	0.12	0.1	0.06		0.104
			0.0253165	0.026087	0.0259179	0.0204918	0.0159574			0.0227541	2.27541
PB11	PF3D7_0416500	Parasitemia %	4.16	4.07	4.06	4.16	3.84	4.058
		Gametocytemia %	0.19	0.15	0.14	0.19			0.1675
			0.0456731	0.036855	0.0344828	0.0456731				0.040671	4.0671
PB13	PF3D7_1360200	Parasitemia %	7.77	7.99	7.74	8.6	7.4	7.9
		Gametocytemia %	0.1	0.1	0.11	0.1	0.1		0.102
			0.01287	0.0125156	0.0142119	0.0116279	0.0135135			0.0129478	1.29478
PB14	PF3D7_0511500	Parasitemia %	3.28	3.29	3.26	3.3	3	3.226
		Gametocytemia %	0.13	0.1	0.13	0.09	0.08		0.106
			0.0396341	0.0303951	0.0398773	0.0272727	0.0266667			0.0327692	3.27692
PB15	PF3D7_0611800	Parasitemia %	6.73	5.16	6.67	5.05	4.75	5.672
		Gametocytemia %	0.28	0.22	0.24	0.27	0.18		0.238
			0.0416048	0.0426357	0.035982	0.0534653	0.0378947			0.0423165	4.23165
PB60	PF3D7_1330500	Parasitemia %	0.1	0.11	0.1	0.25	1.74	0.46
		Gametocytemia %	0.03	0.03	0.05	0.04	0.05		0.04
			0.3	0.272727	0.5	0.16	0.0287356			0.252293	25.2293
PB64	PF3D7_1108000	Parasitemia %	3.63	3.86	3.74	4.59	4.1	3.984
		Gametocytemia %	0.08	0.04	0.04	0.04	0.04		0.048
			0.0220386	0.0103627	0.0106952	0.0087146	0.0097561			0.0123134	1.23134
PB61	PF3D7_1342900	Parasitemia %	2.34	6.4	1.96	2.16	1.75	2.922
		Gametocytemia %	0.1	0.04	0.04	0.05	0.03		0.052
			0.042735	0.00625	0.0204082	0.0231481	0.0171429			0.0219368	2.19368
PB66	PF3D7_0614500	Parasitemia %	15.97	16.67	14.38	17.39	15.75	16.032
		Gametocytemia %	0.13	0.26	0.25	0.26	0.3		0.24
			0.00814026	0.0155969	0.0173853	0.0149511	0.0190476			0.0150242	1.50242
PB17	PF3D7_0521900	Parasitemia %	3.97	4.15	3.23	3.46	3.51	3.664
		Gametocytemia %	0.03	0.05	0.05	0.04	0.08		0.05
			0.00755668	0.0120482	0.0154799	0.0115607	0.022792			0.0138875	1.38875
PB65	PF3D7_0606000	Parasitemia %	2.88	2.52	2.75	2.84	2.49	2.696
		Gametocytemia %	0.6	0.62	0.59	0.63	0.54		0.596
			0.208333	0.246032	0.214545	0.221831	0.216867			0.221522	22.1522
PB67	PF3D7_0203700	Parasitemia %	16.6	16.48		7.03	11.04	12.7875
		Gametocytemia %	0.46	0.2		0.07	0.05		0.195
			0.0277108	0.0121359		0.00995733	0.00452899			0.0135833	1.35833
PB23	PF3D7_0830900	Parasitemia %	2.13	2.35	2.31	2.24	2.04	2.214
		Gametocytemia %	0.14	0.06	0.14	0.08	0.27		0.138
			0.0657277	0.0255319	0.0606061	0.0357143	0.132353			0.0639866	6.39866
PB22	PF3D7_0931000	Parasitemia %	4.05	4.5	4.37	4.61	4.5	4.406
		Gametocytemia %	0.12	0.05	0.03	0.05	0.04		0.058
			0.0296296	0.0111111	0.00686499	0.010846	0.00888889			0.0134681	1.34681
PB44	PF3D7_1352600	Parasitemia %	6.53	6.45	6.18	6.19	5.51	6.172
		Gametocytemia %	0.16	0.14	0.1	0.03	0.05		0.096
			0.0245023	0.0217054	0.0161812	0.00484653	0.00907441			0.015262	1.5262
PB24	PF3D7_1231800	Parasitemia %	6	5.37	5.73	5.59	4.65	5.468
		Gametocytemia %	0.074	0.0245	0.0738				0.0574333
			0.0123333	0.00456238	0.0128796					0.0099251	0.99251
PB20	PF3D7_0808700	Parasitemia %	6.29	6	5.86	5.96	6.05	6.032
		Gametocytemia %	0.223	0.148	0.163	0.119	0.119		0.1544
			0.0354531	0.0246667	0.0278157	0.0199664	0.0269755			0.0269755	2.69755
PB26	PF3D7_1444100	Parasitemia %	8.67	8.45	7.11	8.24	8.08	8.11
		Gametocytemia %	0	0.05	0.271	0.05			0.09275
			0	0.00591716	0.0381153	0.00606796				0.0125251	1.25251
PB38	PF3D7_1035700	Parasitemia %	5.01	5.19	4.73	4.66	5.07	4.932
		Gametocytemia %	0.0969	0.262	0.118	0.0238	0.125		0.12514
			0.0193413	0.0504817	0.0249471	0.0051073	0.0246548			0.0249065	2.49065
PB28	PF3D7_1138900	Parasitemia %	4.28	4.38	4.15	4.08	4.24	4.226
		Gametocytemia %	0.241	0.0974	0.147	0.174			0.16485
			0.0563084	0.0222374	0.0354217	0.0426471				0.0391536	3.91536
PB31	PF3D7_1432400	Parasitemia %	4.89	4.93	5.08	4.3	4.67	4.774
		Gametocytemia %	0.0922		0.175	0.212	0.149		0.15705
			0.0188548		0.0344488	0.0493023	0.0319058			0.0336279	3.36279
PB68	PF3D7_0601900	Parasitemia %	2.1	2.44	2.23	1.95	2.48	2.24
		Gametocytemia %	0.0731	0.0244	0.0745	0.0249	0.025		0.04438
			0.0348095	0.01	0.0334081	0.0127692	0.0100806			0.0202135	2.02135
PB52	PF3D7_1136600	Parasitemia %	5.78	4.66	5.92	4.39	4.37	5.024
		Gametocytemia %	0.198	0.145	0.175	0.197	0.0903		0.16106
			0.0342561	0.0311159	0.0295608	0.0448747	0.0206636			0.0320942	3.20942
PB50	PF3D7_1138800	Parasitemia %	7.49	7.45	7.1	6.52	6.78	7.068
		Gametocytemia %	0.1	0.124	0.0978		0.0607		0.095625
			0.0133511	0.0166443	0.0137746		0.0089528			0.0131807	1.31807
PB72	PF3D7_1409500	Parasitemia %	4.31	4.67	4.63	4.48	4.34	4.486
		Gametocytemia %	0.142	0.123	0.0708	0.139	0.125		0.11996
			0.0329466	0.0263383	0.0152916	0.0310268	0.0288018			0.026881	2.6881
PB73	PF3D7_0916700	Parasitemia %	2.38	1.8	2.34	2.37	2.31	2.24
		Gametocytemia %	0.0462	0.0998	0.149	0.0452			0.08505
			0.0194118	0.0554444	0.0636752	0.0190717				0.0394008	3.94008
PB74	PF3D7_0402000	Parasitemia %	4.16	4.62	8.97	4	5.51	5.452
		Gametocytemia %	0.05	0.1	0.147		0.0491		0.086525
			0.0120192	0.021645	0.016388		0.00891107			0.0147408	1.47408
PB45	PF3D7_1227000	Parasitemia %	4.63	7	6.2	6.32	7.54	6.338
		Gametocytemia %	0.109	0.185	0.0252	0.167	0.127		0.12264
			0.0235421	0.0264286	0.00406452	0.0264241	0.0168435			0.0194606	1.94606
PB58	PF3D7_1343700	Parasitemia %	1.69	2.26	1.99	2.04		1.995
		Gametocytemia %	0.0499	0.0246	0.125	0.16			0.089875
			0.0295266	0.010885	0.0628141	0.0784314				0.0454143	4.54143
PB47	PF3D7_1432400	Parasitemia %	2.89	3.09	2.71	2.64	2.61	2.788
		Gametocytemia %	0.075	0.15	0.0737	0.15	0.27		0.14374
			0.0259516	0.0485437	0.0271956	0.0568182	0.103448			0.0523915	5.23915
PB55	PF3D7_0727200	Parasitemia %	7.45	7.77	7.83	6.44	6.65	7.228
		Gametocytemia %	0.245	0.1	0.1014	0.149	0.2022		0.15952
			0.0328859	0.01287	0.0129502	0.0231366	0.030406			0.0224498	2.24498
PB30	PF3D7_1345800	Parasitemia %	6.08	7.18	6.76	6.45	6.97	6.688
		Gametocytemia %	0	0.025	0.0221	0	0		0.00942
			0	0.00348189	0.00326923	0	0			0.00135022	0.135022
PB49	PF3D7_1328700	Parasitemia %	2.78	2.64	2.91	3.14	3.1	2.914
		Gametocytemia %	0.0998	0.05	0.075	0.0125			0.059325
			0.0358993	0.0189394	0.0257732	0.00398089				0.0211482	2.11482
PB35	PF3D7_1001700	Parasitemia %	3.47	4.24	3.52	3.74	4.37	3.868
		Gametocytemia %	0.194	0.203	0.236	0.149	0.249		0.2062
			0.0559078	0.0478774	0.0670455	0.0398396	0.0569794			0.0535299	5.35299
PB102	PF3D7_1316000	Parasitemia %	2.06	2.5	2.69	2.53	1.91	2.338
		Gametocytemia %	0.223	0.31	0.075	0.27	0.0976		0.19512
			0.108252	0.124	0.027881	0.106719	0.0510995			0.0835905	8.35905
PB96	PF3D7_1207300	Parasitemia %	5.85	5.99	4.41	6.31	5.17	5.546
		Gametocytemia %	0.0976	0.099	0.05	0.0489			0.073875
			0.0166838	0.0165275	0.0113379	0.0077496				0.0130747	1.30747
PB84	PF3D7_1221000	Parasitemia %	4.98	6.29	6.18	5.26	5.3	5.602
		Gametocytemia %		0.267	0.248	0.172	0.236		0.23075
				0.0424483	0.0401294	0.0326996	0.0445283			0.0399514	3.99514
PB97	PF3D7_0405400	Parasitemia %	4.35	4.36	4.21	3.74		4.165
		Gametocytemia %	0.125	0.25	0.147	0.3			0.2055
			0.0287356	0.0573394	0.0349169	0.0802139				0.0503015	5.03015
PB82	PF3D7_1206800	Parasitemia %	7.02	8.08	9.79	9.65	8.05	8.518
		Gametocytemia %	0.24	0.0623	0.166	0.147	0.213		0.16566
			0.034188	0.0077104	0.0169561	0.0152332	0.0264596			0.0201095	2.01095
PB101	PF3D7_0312400	Parasitemia %	4.38	3.98	4.34	4.31		4.2525
		Gametocytemia %	0.0248	0.0493	0.0472	0.025			0.036575
			0.0056621	0.0123869	0.0108756	0.00580046				0.00868127	0.868127
PB85	PF3D7_0916700	Parasitemia %	2.39	2.59	2.7	2.37		2.5125
		Gametocytemia %	0.0728	0.216	0.111	0.175			0.1437
			0.0304603	0.0833977	0.0411111	0.0738397				0.0572022	5.72022
PB111	PF3D7_1004600	Parasitemia %	1.37	1.56	1.45	1.4		1.445
		Gametocytemia %	0.0746	0.0744	0.0243	0.0994			0.068175
			0.0544526	0.0476923	0.0167586	0.071				0.0474759	4.74759
PB81	PF3D7_1350500	Parasitemia %	5.47	5.42	4.58	4.83	4.61	4.982
		Gametocytemia %	0.201	0.0998	0	0.0248	0.124		0.08992
			0.0367459	0.0184133	0	0.00513458	0.026898			0.0174384	1.74384
PB83	PF3D7_1406900	Parasitemia %	2.88	3.02	2.72	3.12	3.63	3.074
		Gametocytemia %	0.217	0.225	0.3	0.398	0.124		0.2528
			0.0753472	0.0745033	0.110294	0.127564	0.0341598			0.0843737	8.43737
PB91	PF3D7_1433900	Parasitemia %	4.62	5.16	3.8	6.39	6.42	5.278
		Gametocytemia %	0.17	0.221	0.224	0.259	0.125		0.1998
			0.0367965	0.0428295	0.0589474	0.0405321	0.0194704			0.0397152	3.97152
PB94	PF3D7_0110500	Parasitemia %	4.92	3.83	3.28	5.28	5.44	4.55
		Gametocytemia %		0.125	0.222	0.25	0.174		0.19275
				0.0326371	0.0676829	0.0473485	0.0319853			0.0449134	4.49134
PB105	PF3D7_1333400	Parasitemia %	2.12	2.02	2.16	2.12	2.03	2.09
		Gametocytemia %	0.05	0.108	0.075	0.1	0.075		0.0816
			0.0235849	0.0534653	0.0347222	0.0471698	0.0369458			0.0391776	3.91776
PB107	PF3D7_0505100	Parasitemia %	1.04	0.9	0.73	0.76	0.76	0.838
		Gametocytemia %	0.0245	0	0.242	0.249	0		0.1031
			0.0235577	0	0.331507	0.327632	0			0.136539	13.6539
PB123	PF3D7_1411100.1	Parasitemia %	4.31	4.22	4.12	4.08		4.1825
		Gametocytemia %	0.222	0.375	0.2	0.216			0.25325
			0.0515081	0.0888626	0.0485437	0.0529412				0.0604639	6.04639
PB77	PF3D7_0322100	Parasitemia %	5.3	5.68	6.04	6.14	5.82	5.796
		Gametocytemia %	0.0246	0	0.0748	0.075	0		0.03488
			0.00464151	0	0.0123841	0.012215	0			0.00584812	0.584812
PB99	PF3D7_1347200	Parasitemia %	2.75	2.91	2.96	3.17	3.02	2.962
		Gametocytemia %	0.15	0.174	0.0988	0.05	0.099		0.11436
			0.0545455	0.0597938	0.0333784	0.0157729	0.0327815			0.0392544	3.92544
PB108	PF3D7_1252300	Parasitemia %	3.86	4.15	3.57	3.69	3.62	3.778
		Gametocytemia %	0.238	0.15	0.25	0.0683	0.147		0.17066
			0.061658	0.0361446	0.070028	0.0185095	0.0406077			0.0453896	4.53896
PB109	PF3D7_1452500	Parasitemia %	5.48	5.26	5.55	5.33	5.43	5.41
		Gametocytemia %	0.172	0.349	0.148	0.0748	0.199		0.18856
			0.0313869	0.0663498	0.0266667	0.0140338	0.0366483			0.0350171	3.50171
PB5	PF3D7_1141900	Parasitemia %	5.76	5.94	5.89	4.11		5.425
		Gametocytemia %	0.05	0.075	0.125	0.025			0.06875
			0.00868056	0.0126263	0.0212224	0.00608273				0.012153	1.2153
PB29	PF3D7_1441800	Parasitemia %	4.4	6.1	7.92	4.82	5.14	5.676
		Gametocytemia %	0.1	0.1975	0.3081	0.2478	0.1726		0.2052
			0.0227273	0.032377	0.0389015	0.0514108	0.0335798			0.0357993	3.57993
For the analysis, clones whose % parasitemia fell more than 1.5 standard deviations below or more than 1.5 standard deviations above the mean % parasitemia of NF54 were not included( PB3, PB60, PB66. PB67, PB107)

## Sheet: Controls
NF54 wildtype
	Plate #2
	Parasitemia %	6.4	6.46
	Gametocytemia %	0.27	0.45
	Conversion Rate	0.0421875	0.0696594
	GCR%	4.21875	6.96594
		r 1	0.0559235	5.59235
	Plate #3
	Parasitemia %	2.22	2.58	2.42	2.74	2.44
	Gametocytemia %	0.03	0.04	0.02	0.03	0.03
	Conversion Rate	0.0135135	0.0155039	0.00826446	0.0109489	0.0122951
	GCR%	1.35135	1.55039	0.826446	1.09489	1.22951
		r 2	0.0121052	1.21052
	Plate #5
	Parasitemia %	13.16	13.38
	Gametocytemia %	0.066	0.132
	Conversion Rate	0.0050152	0.00986547
	GCR%	0.50152	0.986547
		r 3	0.00744033	0.744033
	Plate #6
	Parasitemia %	4.97	5.5	5.3	5.05
	Gametocytemia %	0.133	0.0828	0.0744	0.0248
	Conversion Rate	0.0267606	0.0150545	0.0140377	0.00491089
	GCR%	2.67606	1.50545	1.40377	0.491089
		r 4	0.0151909	1.51909
	Plate #9
	Parasitemia %	4.43	4.56	4.33	4.95
	Gametocytemia %	0.2	0.122	0.0746
	Conversion Rate	0.0451467	0.0267544	0.0172286
	GCR%	4.51467	2.67544	1.72286
		r 5	0.0297099	2.97099
F12 gam-deficient line
	Plate #2
	Parasitemia %	3.69	3.99	3.7
	Gametocytemia %	0.05	0.02	0.03
	Conversion Rate	0.0135501	0.00501253	0.00810811
	GCR%	1.35501	0.501253	0.810811
		r 1	0.00889026	0.889026
	Plate #3
	Parasitemia %	5.15	5.83	6.11	6.77	4.28
	Gametocytemia %	0	0	0	0	0
	Conversion Rate	0	0	0	0	0
	GCR%
		r 2	0	0
			mean	0.444513
