# Supplementary material for: Phenotypic Screens Identify Genetic Factors Associated with Gametocyte Development in the Human Malaria Parasite Plasmodium falciparum
Source: Microbiol Spectr. 2023 May 8;11(3):e04164-22. doi: 10.1128/spectrum.04164-22 (PMC10269797; doi:10.1128/spectrum.04164-22)
Supplement: Supplemental file 5 — Data Set S5. Download spectrum.04164-22-s0006.xlsx, XLSX file, 0.04 MB [file spectrum.04164-22-s0006.xlsx]

## Sheet: Fig. 3B
Dataset 5. Phenotype validation of candidate gametocyte genes
counted -2000 RBCs /sample/ timepoint
Bio-replicate	Parasite Line	Day	Parasitemia (%)
1	NF54 wildtype	1	0.51
2	NF54 wildtype	1	0.66
3	NF54 wildtype	1	0.77
1	NF54 wildtype	3	1.4
2	NF54 wildtype	3	1.85
3	NF54 wildtype	3	1.86
1	NF54 wildtype	5	8.6
2	NF54 wildtype	5	9.25
3	NF54 wildtype	5	10.5
1	∆EMC3	1	0.9
2	∆EMC3	1	1.04
3	∆EMC3	1	0.82
1	∆EMC3	3	2.28
2	∆EMC3	3	2.13
3	∆EMC3	3	1.52
1	∆EMC3	5	7.5
2	∆EMC3	5	11.7
3	∆EMC3	5	8.22
1	∆LRR5	1	1.01
2	∆LRR5	1	0.75
3	∆LRR5	1	0.55
1	∆LRR5	3	2.21
2	∆LRR5	3	1.93
3	∆LRR5	3	1.54
1	∆LRR5	5	9.25
2	∆LRR5	5	7.15
3	∆LRR5	5	8.53

## Sheet: Fig. 3C
counted -2000 RBCs /sample/ timepoint
Bio-replicate	Parasite Line	Day	Gametocytemia (%)
1	NF54 wildtype	2	1.16
2	NF54 wildtype	2	1.4
3	NF54 wildtype	2	1.26
1	NF54 wildtype	4	1.16
2	NF54 wildtype	4	2
3	NF54 wildtype	4	1.33
1	NF54 wildtype	6	1.29
2	NF54 wildtype	6	1.9
3	NF54 wildtype	6	1.91
1	NF54 wildtype	8	2.08
2	NF54 wildtype	8	2.31
3	NF54 wildtype	8	2.05
1	NF54 wildtype	10	2.25
2	NF54 wildtype	10	2.08
3	NF54 wildtype	10	2
1	NF54 wildtype	12	3.4
2	NF54 wildtype	12	2.67
3	NF54 wildtype	12	2.1
1	NF54 wildtype	14	3.12
2	NF54 wildtype	14	3.46
3	NF54 wildtype	14	2.07
Bio-replicate	Parasite Line	Day	Gametocytemia (%)
1	∆LRR5	2	1.25
2	∆LRR5	2	1.17
3	∆LRR5	2	1.29
1	∆LRR5	4	1.26
2	∆LRR5	4	2.38
3	∆LRR5	4	1.16
1	∆LRR5	6	2.22
2	∆LRR5	6	2.8
3	∆LRR5	6	1.38
1	∆LRR5	8	3.5
2	∆LRR5	8	2.96
3	∆LRR5	8	1.74
1	∆LRR5	10	3.7
2	∆LRR5	10	3
3	∆LRR5	10	2.38
1	∆LRR5	12	3.9
2	∆LRR5	12	3.14
3	∆LRR5	12	2.8
1	∆LRR5	14	3.96
2	∆LRR5	14	3.81
3	∆LRR5	14	2.9
Bio-replicate	Parasite Line	Day	Gametocytemia (%)
1	∆EMC3	2	0.9
2	∆EMC3	2	0.9
3	∆EMC3	2	1.2
1	∆EMC3	4	0.78
2	∆EMC3	4	0.7
3	∆EMC3	4	0.77
1	∆EMC3	6	0.6
2	∆EMC3	6	0.54
3	∆EMC3	6	0.45
1	∆EMC3	8	0.45
2	∆EMC3	8	0.26
3	∆EMC3	8	0.32
1	∆EMC3	10	0.25
2	∆EMC3	10	0.27
3	∆EMC3	10	0.12

## Sheet: Fig. 3D
counted at least 50 gametocytes/sample/ timepoint
DAY 4
Parasite Line	NF54		∆EMC3		∆LRR5			DAY 4	NF54	∆EMC3	∆LRR5
Bio-replicate	1		1		1				% of total # parasites	% of total # parasites	% of total # parasites
gametocyte stage	#parasites	% of total # parasites	#parasites	% of total # parasites	#parasites	% of total # parasites			mean	mean	mean
I	5	10	9	16.9811	3	6		I	10	15.2072	9.10156
II	36	72	24	45.283	39	78		II	72	43.9188	74.5671
III	9	18	1	1.88679	8	16		III	18	2.65332	16.3313
IV	0	0	0	0	0	0		IV	0	0	0
V	0	0	0	0	0	0		V	0	0	0
other	0	0	19	35.8491	0	0		other	0	38.2207	0
Total	50	100	53	100	50	100		Total	100	100	100
Parasite Line	NF54		∆EMC3		∆LRR5
Bio-replicate	2		2		2
gametocyte stage	#parasites	% of total # parasites	#parasites	% of total # parasites	#parasites	% of total # parasites
I	3	6	11	15.942	7	13.4615
II	37	74	29	42.029	36	69.2308
III	10	20	2	2.89855	9	17.3077
IV	0	0	0	0	0	0
V	0	0	0	0	0	0
other	0	0	27	39.1304	0	0
Total	50	100	69	100	52	100
Parasite Line	NF54		∆EMC3		∆LRR5
Bio-replicate	3		3		3
gametocyte stage	#parasites	% of total # parasites	#parasites	% of total # parasites	#parasites	% of total # parasites
I	7	14	8	12.6984	4	7.84314
II	35	70	28	44.4444	39	76.4706
III	8	16	2	3.1746	8	15.6863
IV	0	0	0	0	0	0
V	0	0	0	0	0	0
other	0	0	25	39.6825	0	0
Total	50	100	63	100	51	100
DAY 6
Parasite Line	NF54		∆EMC3		∆LRR5			DAY 6	NF54	∆EMC3	∆LRR5
Bio-replicate	1		1		1				% of total # parasites	% of total # parasites	% of total # parasites
gametocyte stage	#parasites	% of total # parasites	#parasites	% of total # parasites	#parasites	% of total # parasites			mean	mean	mean
I	0	0	0	0	0	0		I	0	1.79012	0
II	5	10	1	2	6	9.83607		II	8	2.39506	7.05227
III	37	74	17	34	43	70.4918		III	78	29.2346	79.4721
IV	7	14	0	0	8	13.1148		IV	12	0	10.6609
V	0	0	0	0	0	0		V	0	0	0
other	1	2	32	64	4	6.55738		other	2	66.5802	2.81472
Total	50	100	50	100	61	100		Total	100	100	100
Parasite Line	NF54		∆EMC3		∆LRR5
Bio-replicate	2		2		2
gametocyte stage	#parasites	% of total # parasites	#parasites	% of total # parasites	#parasites	% of total # parasites
I	0	0	1	1.66667	0	0
II	4	8	2	3.33333	3	5.66038
III	37	74	20	33.3333	45	84.9057
IV	8	16	0	0	4	7.54717
V	0	0	0	0	0	0
other	1	2	37	61.6667	1	1.88679
Total	50	100	60	100	53	100
Parasite Line	NF54		∆EMC3		∆LRR5
Bio-replicate	3		3		3
gametocyte stage	#parasites	% of total # parasites	#parasites	% of total # parasites	#parasites	% of total # parasites
I	0	0	2	3.7037	0	0
II	3	6	1	1.85185	3	5.66038
III	43	86	11	20.3704	44	83.0189
IV	3	6	0	0	6	11.3208
V	0	0	0	0	0	0
other	1	2	40	74.0741	0	0
Total	50	100	54	100	53	100
DAY 8
Parasite Line	NF54		∆EMC3		∆LRR5			DAY 8	NF54	∆EMC3	∆LRR5
Bio-replicate	1		1		1				% of total # parasites	% of total # parasites	% of total # parasites
gametocyte stage	#parasites	% of total # parasites	#parasites	% of total # parasites	#parasites	% of total # parasites			mean	mean	mean
I	0	0	0	0	0	0		I	0	0	0
II	4	7.54717	0	0	0	0		II	5.66038	0	1.0101
III	16	30.1887	7	12.7273	21	35.5932		III	28.8302	8.88295	30.5861
IV	28	52.8302	0	0	31	52.5424		IV	57.8491	0	57.535
V	3	5.66038	0	0	5	8.47458		V	4.47799	0	8.15401
other	2	3.77358	48	87.2727	2	3.38983		other	3.18239	91.1171	2.71476
Total	53	100	55	100	59	100		Total	100	100	100
Parasite Line	NF54		∆EMC3		∆LRR5
Bio-replicate	2		2		2
gametocyte stage	#parasites	% of total # parasites	#parasites	% of total # parasites	#parasites	% of total # parasites
I	0	0	0	0	0	0
II	5	9.43396	0	0	2	3.0303
III	15	28.3019	5	10	20	30.303
IV	29	54.717	0	0	36	54.5455
V	2	3.77358	0	0	6	9.09091
other	2	3.77358	45	90	2	3.0303
Total	53	100	50	100	66	100
Parasite Line	NF54		∆EMC3		∆LRR5
Bio-replicate	3		3		3
gametocyte stage	#parasites	% of total # parasites	#parasites	% of total # parasites	#parasites	% of total # parasites
I	0	0	0	0	0	0
II	0	0	0	0	0	0
III	14	28	2	3.92157	15	25.8621
IV	33	66	0	0	38	65.5172
V	2	4	0	0	4	6.89655
other	1	2	49	96.0784	1	1.72414
Total	50	100	51	100	58	100
DAY 10
Parasite Line	NF54		∆EMC3		∆LRR5			DAY 10	NF54	∆EMC3	∆LRR5
Bio-replicate	1		1		1				% of total # parasites	% of total # parasites	% of total # parasites
gametocyte stage	#parasites	% of total # parasites	#parasites	% of total # parasites	#parasites	% of total # parasites			mean	mean	mean
I	0	0	0	0	0	0		I	0	0	0
II	0	0	0	0	0	0		II	0	0	0
III	4	6.06061	1	1.78571	3	5.26316		III	3.71063	3.77618	9.84896
IV	55	83.3333	0	0	40	70.1754		IV	75.1919	0	70.7596
V	4	6.06061	0	0	12	21.0526		V	16.7863	0	15.741
other	3	4.54545	55	98.2143	2	3.50877		other	4.3112	96.2238	3.65037
Total	66	100	56	100	57	100		Total	100	100	100
Parasite Line	NF54		∆EMC3		∆LRR5
Bio-replicate	2		2		2
gametocyte stage	#parasites	% of total # parasites	#parasites	% of total # parasites	#parasites	% of total # parasites
I	0	0	0	0	0	0
II	0	0	0	0	0	0
III	2	3.50877	2	3.77358	6	11.3208
IV	41	71.9298	0	0	39	73.5849
V	11	19.2982	0	0	7	13.2075
other	3	5.26316	51	96.2264	1	1.88679
Total	57	100	53	100	53	100
Parasite Line	NF54		∆EMC3		∆LRR5
Bio-replicate	3		3		3
gametocyte stage	#parasites	% of total # parasites	#parasites	% of total # parasites	#parasites	% of total # parasites
I	0	0	0	0	0	0
II	0	0	0	0	0	0
III	1	1.5625	3	5.76923	7	12.963
IV	45	70.3125	0	0	37	68.5185
V	16	25	0	0	7	12.963
other	2	3.125	49	94.2308	3	5.55556
Total	64	100	52	100	54	100
DAY 12
Parasite Line	NF54		∆EMC3		∆LRR5			DAY 12	NF54	∆EMC3	∆LRR5
Bio-replicate	1		1		1				% of total # parasites	% of total # parasites	% of total # parasites
gametocyte stage	#parasites	% of total # parasites	#parasites	% of total # parasites	#parasites	% of total # parasites			mean	mean	mean
I	0	0			0	0		I	0		0
II	0	0			0	0		II	0		0
III	0	0			1	1.40845		III	0		1.98464
IV	31	55.3571			35	49.2958		IV	52.6042		46.735
V	23	41.0714			33	46.4789		V	43.8988		48.8263
other	2	3.57143			2	2.8169		other	3.49702		2.45412
Total	56	100			71	100		Total	100		100
Parasite Line	NF54		∆EMC3		∆LRR5
Bio-replicate	2		2		2
gametocyte stage	#parasites	% of total # parasites	#parasites	% of total # parasites	#parasites	% of total # parasites
I	0	0			0	0
II	0	0			0	0
III	0	0			1	1.51515
IV	25	44.6429			34	51.5152
V	28	50			30	45.4545
other	3	5.35714			1	1.51515
Total	56	100			66	100
Parasite Line	NF54		∆EMC3		∆LRR5
Bio-replicate	3		3		3
gametocyte stage	#parasites	% of total # parasites	#parasites	% of total # parasites	#parasites	% of total # parasites
I	0	0			0	0
II	0	0			0	0
III	0	0			2	3.0303
IV	37	57.8125			26	39.3939
V	26	40.625			36	54.5455
other	1	1.5625			2	3.0303
Total	64	100			66	100
DAY 14
Parasite Line	NF54		∆EMC3		∆LRR5			DAY 14	NF54	∆EMC3	∆LRR5
Bio-replicate	1		1		1				% of total # parasites	% of total # parasites	% of total # parasites
gametocyte stage	#parasites	% of total # parasites	#parasites	% of total # parasites	#parasites	% of total # parasites			mean	mean	mean
I	0	0			0	0		I	0		0
II	0	0			0	0		II	0		0
III	0	0			0	0		III	0		0
IV	10	19.6078			9	13.0435		IV	21.6815		17.8158
V	39	76.4706			54	78.2609		V	75.1816		76.2329
other	2	3.92157			6	8.69565		other	3.137		5.9513
Total	51	100			69	100		Total	100		100
Parasite Line	NF54		∆EMC3		∆LRR5
Bio-replicate	2		2		2
gametocyte stage	#parasites	% of total # parasites	#parasites	% of total # parasites	#parasites	% of total # parasites
I	0	0			0	0
II	0	0			0	0
III	0	0			0	0
IV	12	22.2222			12	22.2222
V	40	74.0741			40	74.0741
other	2	3.7037			2	3.7037
Total	54	100			54	100
Parasite Line	NF54		∆EMC3		∆LRR5
Bio-replicate	3		3		3
gametocyte stage	#parasites	% of total # parasites	#parasites	% of total # parasites	#parasites	% of total # parasites
I	0	0			0	0
II	0	0			0	0
III	0	0			0	0
IV	13	23.2143			10	18.1818
V	42	75			42	76.3636
other	1	1.78571			3	5.45455
Total	56	100			55	100
