# Supplementary material for: Phenotypic Screens Identify Genetic Factors Associated with Gametocyte Development in the Human Malaria Parasite Plasmodium falciparum
Source: Microbiol Spectr. 2023 May 8;11(3):e04164-22. doi: 10.1128/spectrum.04164-22 (PMC10269797; doi:10.1128/spectrum.04164-22)
Supplement: Supplemental file 6 — Data Set S6. Download spectrum.04164-22-s0007.xlsx, XLSX file, 0.02 MB [file spectrum.04164-22-s0007.xlsx]

## Sheet: Fig. S5
Dataset 6: Expression of top gametocyte candidates in the microarray data from van Bilijon et. al 2019
GENE_ID	pB_ID	Gametocyte Phenotype		Gene Name	Day -2	Day -1	Day 0	Day 1	Day 2	Day 3	Day 4	Day 5	Day 6	Day 7	Day 8	Day 9	Day 10	Day 11	Day 12	Day 13	k means cluster
PF3D7_0811300	PB1	Hypo-producer	MAL8P1.104	CCR4-associated factor 1	-0.62	0.39	-0.08	0.24	-0.07	-0.17	0.17	-0.07	-0.17	-0.25	-0.35	-0.35	-0.11	0.12	0.54	0.09	5
PF3D7_1342900	PB61	Hypo-producer	PF13_0235	AP2 domain transcription factor, putative	-0.31	0.93	-0.48	0	-0.37	-0.07	0.28	0.53	-0.05	0.09	-0.39	-0.37	0.47	-0.4	-0.1	-0.37	5
PF3D7_1227000	PB45	Hypo-producer	2277.t00261, MAL12P1.261, PFL1305c	conserved Plasmodium protein, unknown function	0.59	0.39	1.05	-0.05	0.59	-0.35	1.37	-0.3	0.71	-0.06	0.74	0.6	1.04	0.81	1.7	0.45	7
PF3D7_1206800	PB82	Hypo-producer	2277.t00069, MAL12P1.68, PFL0340w	conserved Plasmodium protein, unknown function	0.12	-1.75	-0.29	-0.1	0.03	1.04	-1.02	0.17	-0.96	0.36	-0.31	-0.24	-1.79	-0.04	-1.4	0.04	2
PF3D7_1207300	PB96	Hypo-producer	2277.t00074, MAL12P1.73, PFL0365c	LIMP protein, putative	-0.99	-0.69	-0.92	-0.45	-1.62	-0.13	1.71	0.64	1.99	1.37	2.38	2.14	1.45	1.45	1.67	0.55	9
PF3D7_1328700	PB49	Hypo-producer	PF3D7_13_RUF1, PF3D7_13_RUF1.1	Plasmodium RNA of unknown function RUF1	0.67	-2.42	0.66	1.89	-0.33	0.56	-1.54	0.86	0.38	0.68	0.94	2.03	-2.54	1.64	-2.16	0.19	6
PF3D7_1360200	PB13	Hypo-producer	MAL13P1.299	ER membrane protein complex subunit 3, putative	0.81	-1.17	0.41	0.8	0.36	-0.04	-1.68	-0.26	-1.02	0.32	-0.22	0.14	-2.27	0.26	-1.34	-0.22	2
PF3D7_1138900	PB28	Hyper-producer	PF11TR005, PF11TR005:ncRNA	unspecified product	-0.01	-0.96	0.35	-0.08	-0.15	0.55	0.38	0	-0.02	-0.42	0.59	0.6	-0.28	0.23	0.38	0.52	6
PF3D7_0404600	PB9	Hyper-producer	MAL4P1.44, PFD0220c, PFD0220w, PFD0225w	conserved Plasmodium membrane protein, unknown function	-0.22	0.18	-0.33	-0.5	-0.4	-0.24	0.01	0.35	0.47	0.31	0.14	0.09	0.38	-0.45	-0.06	-0.31	5
PF3D7_1316000	PB102	Hyper-producer	MAL13P1.84	protein kinase, putative	-0.54	-1.6	-0.32	-0.76	-0.85	-0.21	0.83	0.81	1.76	1.46	1.96	1.72	0.38	1.24	0.49	0.64	9
PF3D7_1347200	PB99	Hyper-producer	PF13_0252	nucleoside transporter 1	-0.64	-1.93	-1.52	-0.58	-1.18	-0.78	-1.4	-0.49	-1.22	0.23	-2.06	-1.49	-1.66	-0.94	-2.92	-1.4	3
PF3D7_1432400	PB47	Hyper-producer	PF14_0303, PF14_0305, PF14_0306, PF14_0785	leucine-rich repeat protein	0.09	0.29	0.04	-0.21	0.26	0.73	0.8	0.62	1.01	0.5	0.6	0.65	0.81	-0.16	0.41	0.05	7
PF3D7_0606000	PB65	Hyper-producer	2270.t00255, MAL6P1.63, PFF0295c	conserved Plasmodium protein, unknown function	-0.41	0.74	-0.1	0.67	-0.34	-0.12	-0.34	-0.22	0.15	-0.56	0.03	0.05	-0.39	-0.08	0.12	-0.04	5
PF3D7_1004600	PB111	Hyper-producer	PF10_0049	conserved Plasmodium membrane protein, unknown function	0.34	-0.28	0.72	0.07	0.29	-0.57	-0.2	-0.14	0.13	-0.36	0.42	0.46	0.17	0.78	1.53	0.34	7
PF3D7_0511500	PB14	Hyper-producer	MAL5P1.115, PFE0570w	RNA pseudouridylate synthase, putative	-0.13	0.72	-0.19	-0.17	-0.32	-0.36	-0.42	0.16	-0.4	-0.14	-0.67	-0.73	0.09	-0.37	-0.17	-0.25	5
